# Supplementary material for: Effects of Elaidic Acid on Lipid Metabolism in HepG2 Cells, Investigated by an Integrated Approach of Lipidomics, Transcriptomics and Proteomics
Source: PLoS One. 2013 Sep 13;8(9):e74283. doi: 10.1371/journal.pone.0074283 (PMC3772929; doi:10.1371/journal.pone.0074283)
Supplement: Table S1 — FAME analysis. (XLS) [file pone.0074283.s001.xls]

## Sheet: FAME analysis
FAME	Controls (n=3)	SD	Stearic (n=3)	SD	Oleic (n=3)	SD	Elaidic (n=3)	SD
14:0	4.2	0.3	3.6	0.1	3.8	0.1	4.4	0.1
16:0	23.7	0.7	18.5	0.6	19.8	0.4	16.3	0.2
c16:1	13.8	0.3	7.5	0.5	7.8	0.3	13.1	0.02
18:0	4	0.3	9.8	0.4	2.6	0.05	1.7	0.2
9t-18:1	0		0		0		27.2	1.4
11t-18:1	0		0		0		0
9c- 18:1	21.1	0.2	39.9	0.7	43.7	0.4	17.3	0.3
11c- 18:1	24.5	0.6	13	0.6	15.1	0.3	14.8	0.6
c18:2	2	0.1	1	0.1	1	0.02	1.3	0.03
20:0	0.5	0	0.2	0.02	0.2	0.01	0.4	0.02
20:3ω6	1.1	0.1	2	0.1	2.5	0.1	0.7	0.03
20:4ω6	1.6	0.1	0.8	0.05	0.9	0.04	1.4	0.05
22:0	1	0.1	0.5	0.1	0.5	0.05	0.5	0.04
22:1	2.1	0.1	2.6	0.1	1.9	0.1	0.8	0.1

## Sheet: Melting point calculation
	% FAME					Melting point*			Weighted contribution to melting point °K					Source of melting point.
FAME	Controls	Stearic	Oleic	Elaidic		°C	°K		Controls	Stearic	Oleic	Elaidic
14:0	4.2	3.6	3.8	4.4		54	327.15		13.7403	11.7774	12.4317	14.3946		Chemspider
16:0	23.7	18.5	19.8	16.3		64	337.15		79.9045	62.3727	66.7557	54.9554		Chemspider
cis-∆9-16:1	13.8	7.5	7.8	13.1		1	274.15		37.8327	20.5613	21.3837	35.9136		Chemspider
18:0	4	9.8	2.6	1.7		72	345.15		13.806	33.8247	8.9739	5.86755		Chemspider
trans-∆9-18:1	0	0	0	27.2		45	318.15		0	0	0	86.5368		Chemspider
cis-∆9-18:1	21.1	39.9	43.7	17.3		16	289.15		61.0106	115.371	126.359	50.023		Chemspider
cis-∆11-18:1	24.5	13	15.1	14.8		15	288.15		70.5967	37.4595	43.5106	42.6462		Chem-info
cis,cis-∆9,∆12-18:2	2	1	1	1.3		-5	268.15		5.363	2.6815	2.6815	3.48595		Sigma-aldrich
20:0	0.5	0.2	0.2	0.4		76	349.15		1.74575	0.6983	0.6983	1.3966		Chemspider
all-cis-∆8,∆11,∆14-20:3	1.1	2	2.5	0.7		-20	253.15		2.78465	5.063	6.32875	1.77205		Estimated to be somewhere in between linoleic and arachidonic acid
all-cis-∆5,∆8,∆11,∆14-20:4	1.6	0.8	0.9	1.4		-49	224.15		3.5864	1.7932	2.01735	3.1381		Chemspider
22:0	1	0.5	0.5	0.5		81	354.15		3.5415	1.77075	1.77075	1.77075		Chemspider
cis-∆13-22:1	2.1	2.6	1.9	0.8		33	306.15		6.42915	7.9599	5.81685	2.4492		Chemspider
				Estimated PL melting point ° K					300.341	301.333	298.728	304.35
				Estimated PL melting point ° C					27.1914	28.1831	25.5777	31.1999
FA	*Source of melting point.
14:0	Chemspider
16:0	Chemspider
cis-∆9-16:1	Chemspider
18:0	Chemspider
trans-∆9-18:1	Chemspider
cis-∆9-18:1	Chemspider
cis-∆11-18:1	Chem-info
cis,cis-∆9,∆12-18:2	Sigma-aldrich
20:0	Chemspider
all-cis-∆8,∆11,∆14-20:3	Estimated to be approx. -20 °C (Somewhere in between linoleic and arachidonic acid)
all-cis-∆5,∆8,∆11,∆14-20:4	Chemspider
22:0	Chemspider
cis-∆13-22:1	Chemspider
