# Supplementary material for: Effects of Elaidic Acid on Lipid Metabolism in HepG2 Cells, Investigated by an Integrated Approach of Lipidomics, Transcriptomics and Proteomics
Source: PLoS One. 2013 Sep 13;8(9):e74283. doi: 10.1371/journal.pone.0074283 (PMC3772929; doi:10.1371/journal.pone.0074283)
Supplement: Table S2 — GEMA BH corrected COE. (XLS) [file pone.0074283.s002.xls]

## Sheet: OC regulations
	P-value (Detected)			Normalized Intensity			Error			log2 (Ratio)			Ratio			Fold regulation			P-values						Annotation
ID	C	E	O	C	E	O	C	E	O	E/C	O/C	E/O	E/C	O/C	E/O	E/C	O/C	E/O	E/C	BH E/C	O/C	BH O/C	E/O	BH E/O	group	Ensembl_gene	Ensembl_transcript	Ensembl_protein	chr_name	gene_symbol	gene_description	go_term	RefSeq_ID	Gene_ID
PH_hs_0002785	0.0961077	0.989225	0.989357	507.359	45.3839	39.5125	283.236	10.8976	9.55092	-4.74904	-4.4402	-0.210072	0.0371875	0.0460647	0.864494	-26.8908	-21.7086	-1.15675	0	0	0	0	0.19861	0.393606	1	ENSG00000110844	ENST00000419405,ENST00000380281,ENST00000341308,ENST00000261897,ENST00000395012	ENSP00000396338,ENSP00000369634,ENSP00000345106,ENSP00000261897,ENSP00000378459	12	PRPF40B	Pre-mRNA-processing factor 40 homolog B (Huntingtin-interacting protein C)(Huntingtin yeast partner C) [Source:UniProtKB/Swiss-Prot;Acc:Q6NWY9]	GO:0016021; GO:0005634; GO:0016607; GO:0007186; GO:0005515; GO:0008380; GO:0006397	NM_001031698,NM_012272	25766
PH_hs_0034714	0.964842	0.951572	0.994349	59.893	64.3115	31.0363	13.7586	17.1181	4.96573	0.304252	-2.54666	2.86628	1.23478	0.171151	7.2918	1.23478	-5.8428	7.2918	0.260013	0.561525	5.99838e-06	0.00350816	0.00119697	0.0157511	1	ENSG00000196614	ENST00000358041	ENSP00000350736	19	AC004449.1	Putative uncharacterized protein FLJ45684 [Source:UniProtKB/Swiss-Prot;Acc:Q6ZSA8]	NA	NA	NA
PH_hs_0019089	0.877051	0.157038	0.993971	76.2971	196.745	30.7497	31.7416	59.54	8.40009	0.760226	-1.63024	2.38647	1.69376	0.323034	5.22876	1.69376	-3.09565	5.22876	1.09184e-05	0.000451343	1.10624e-09	2.49553e-06	0	0	1	ENSG00000146678	ENST00000275525,ENST00000457280	ENSP00000275525,ENSP00000413511	7	IGFBP1	Insulin-like growth factor-binding protein 1 Precursor (IGF-binding protein 1)(IGFBP-1)(IBP-1)(Placental protein 12)(PP12) [Source:UniProtKB/Swiss-Prot;Acc:P08833]	GO:0005576; GO:0005520; GO:0005615; GO:0001558; GO:0007165	NM_000596	3484
PH_hs_0029963	0.80868	0.0852924	0.98849	90.0956	226.868	41.4392	32.8592	63.8535	8.24715	0.683353	-1.52264	2.22313	1.60587	0.348049	4.66905	1.60587	-2.87316	4.66905	0.352121	0.64821	4.75579e-10	1.50197e-06	0.00403539	0.0370913	1	ENSG00000213383	ENST00000393779	NA	3	AC104297.1	pseudogene	NA	NA	NA
PH_hs_0030552	0.910795	0.210896	0.992037	73.5179	174.79	35.0894	23.3351	47.7249	8.6841	0.337997	-1.35496	1.69579	1.264	0.390945	3.23955	1.264	-2.55791	3.23955	0.254613	0.556792	1.34461e-08	2.65409e-05	6.51218e-08	4.2145e-06	4	ENSG00000188682,ENSG00000214810,ENSG00000172115,ENSG00000227949,ENSG00000188512	NA		NA	DCDC1	NA	NA	NM_018947.4	54205
PH_hs_0032439	0.975472	0.539803	0.993352	52.6257	122.691	33.5977	14.8483	36.3027	4.90796	0.999226	-1.26166	2.23499	1.99893	0.417064	4.7076	1.99893	-2.39771	4.7076	3.69433e-09	3.96852e-07	1.65271e-05	0.00705349	1.21264e-26	1.59573e-23	1	ENSG00000105576	ENST00000356861,ENST00000420511,ENST00000450764,ENST00000425528,ENST00000441499	ENSP00000349321,ENSP00000400554,ENSP00000397379,ENSP00000407182,ENSP00000389648	19	TNPO2	Transportin-2 (Karyopherin beta-2b) [Source:UniProtKB/Swiss-Prot;Acc:O14787]	GO:0000059; GO:0005643; GO:0005634; GO:0006886; GO:0008139; GO:0008565; GO:0005737; GO:0005488; GO:0005515	NM_001136195,NM_001136196,NM_013433	30000
PH_hs_0002363	0.735741	0.102683	0.971284	103.157	231.805	56.7226	31.1054	74.8229	11.6085	1.00575	-1.09099	2.14	2.00799	0.469438	4.40763	2.00799	-2.13021	4.40763	0.111924	0.37644	1.01973e-09	2.49553e-06	0.00160081	0.01943	1	ENSG00000130935	ENST00000253247	ENSP00000253247	17	NOL11	Nucleolar protein 11 [Source:UniProtKB/Swiss-Prot;Acc:Q9H8H0]	GO:0005634	NM_015462	25926
PH_hs_0010617	0.88559	0.110551	0.991815	78.9189	239.044	35.0053	24.989	84.3915	9.76634	1.66466	-1.06627	2.77419	3.1704	0.477554	6.84091	3.1704	-2.09401	6.84091	0.0130634	0.10202	1.39561e-05	0.00629658	0.00128222	0.0164954	1	ENSG00000115233	ENST00000409682,ENST00000263639	ENSP00000386541,ENSP00000263639	2	PSMD14	26S proteasome non-ATPase regulatory subunit 14 (EC 3.1.2.15)(26S proteasome regulatory subunit rpn11)(26S proteasome-associated PAD1 homolog 1) [Source:UniProtKB/Swiss-Prot;Acc:O00487]	GO:0006511; GO:0005515; GO:0051436; GO:0051437; GO:0000502; GO:0005634; GO:0005829; GO:0031145; GO:0005737	NM_005805	10213
PH_hs_0020354	0.825671	0.7306	0.987443	90.4443	104.321	41.5843	26.4942	16.7265	11.0617	-0.28397	-0.980658	0.712691	0.821328	0.506749	1.63886	-1.21754	-1.97336	1.63886	0.59	0.821216	1.86908e-06	0.0016397	0.327337	0.532177	2	ENSG00000137522	ENST00000361756,ENST00000393713	ENSP00000354571,ENSP00000377316	11	RNF121	RING finger protein 121 [Source:UniProtKB/Swiss-Prot;Acc:Q9H920]	GO:0008270; GO:0016021; GO:0046872; GO:0016020; GO:0005515	NM_018320	55298
PH_hs_0024660	0.683779	0.143857	0.974507	110.564	212.932	54.9393	31.6379	72.586	10.4224	0.873758	-0.895022	1.77695	1.83243	0.537739	3.42701	1.83243	-1.85964	3.42701	0.152731	0.440941	2.23239e-06	0.00176259	0.0173247	0.0970808	1	ENSG00000070159	ENST00000394827,ENST00000374541,ENST00000262539,ENST00000446349,ENST00000447271,ENST00000412145,ENST00000394831	ENSP00000378304,ENSP00000363667,ENSP00000262539,ENSP00000395384,NA,ENSP00000416654,ENSP00000378308	9	PTPN3	Tyrosine-protein phosphatase non-receptor type 3 (EC 3.1.3.48)(Protein-tyrosine phosphatase H1)(PTP-H1) [Source:UniProtKB/Swiss-Prot;Acc:P26045]	GO:0019898; GO:0004725; GO:0008138; GO:0005515; GO:0005886; GO:0005856; GO:0005737; GO:0051045; GO:0016311; GO:0016787; GO:0016791; GO:0008092; GO:0006470	NM_002829,NR_026918,NM_001145371,NM_001145372,NM_001145370,NM_001145368,NM_001145369	5774
PH_hs_0009256	0.961914	0.822741	0.986124	59.4591	90.3702	44.3022	16.7554	21.4407	9.12038	0.282108	-0.835339	1.14697	1.21597	0.560451	2.21449	1.21597	-1.78428	2.21449	0.00106118	0.0177512	4.85944e-06	0.00295136	0.10865	0.27815	1	ENSG00000137834	ENST00000288840,ENST00000338426	ENSP00000288840,ENSP00000345054	15	SMAD6	Mothers against decapentaplegic homolog 6 (Mothers against DPP homolog 6)(SMAD 6)(Smad6)(hSMAD6) [Source:UniProtKB/Swiss-Prot;Acc:O43541]	GO:0005515; GO:0005622; GO:0005634; GO:0005667; GO:0005737; GO:0005829; GO:0003700; GO:0006355; GO:0007179; GO:0034713; GO:0034616; GO:0060394; GO:0045750; GO:0030617; GO:0042803; GO:0070410; GO:0070411; GO:0070412; GO:0006350; GO:0006955; GO:0043154; GO:0007352; GO:0030514; GO:0043066	NM_005585,NR_027654,NM_001142861	4091
PH_hs_0038769	0.975326	0.996002	0.993499	53.5782	34.2442	33.3982	13.5937	8.81003	4.31798	-0.525388	-0.821189	0.372993	0.694772	0.565975	1.29504	-1.43932	-1.76686	1.29504	0.0134654	0.104063	3.08888e-06	0.00203235	0.333622	0.538894	2	ENSG00000142192	ENST00000448850,ENST00000355226,ENST00000354192,ENST00000359726,ENST00000439274,ENST00000357903,ENST00000358918,ENST00000346798,ENST00000448388,ENST00000452232,ENST00000348990,ENST00000440126	ENSP00000396923,ENSP00000347366,ENSP00000346129,ENSP00000352760,ENSP00000398879,ENSP00000350578,ENSP00000351796,ENSP00000284981,ENSP00000388538,ENSP00000413101,ENSP00000345463,ENSP00000387483	21	APP	Amyloid beta A4 protein Precursor (Alzheimer disease amyloid protein)(ABPP)(APPI)(APP)(PreA4)(Cerebral vascular amyloid peptide)(CVAP)(Protease nexin-II)(PN-II) [Contains Soluble APP-alpha(S-APP-alpha);Soluble APP-beta(S-APP-beta);C99;Beta-amyloid protein 42(Beta-APP42);Beta-amyloid protein 40(Beta-APP40);C83;P3(42);P3(40);Gamma-secretase C-terminal fragment 59(Gamma-CTF(59))(Amyloid intracellula…	GO:0005488; GO:0016021; GO:0006915; GO:0005576; GO:0005737; GO:0004867; GO:0005887; GO:0005905; GO:0005794; GO:0009986; GO:0031093; GO:0005515; GO:0050905; GO:0008219; GO:0006878; GO:0042802; GO:0033130; GO:0008270; GO:0008201; GO:0005507; GO:0005506; GO:0007155; GO:0007219; GO:0046872; GO:0006897; GO:0005886	NM_201413,NM_001136129,NM_201414,NM_000484,NM_001136130	351
PH_hs_0017542	0.943392	0.750446	0.988876	67.5434	100.683	40.5632	16.6537	20.7565	8.91857	0.43587	-0.77762	1.24601	1.35273	0.583328	2.37185	1.35273	-1.7143	2.37185	0.422255	0.706787	1.38452e-05	0.00629658	2.14047e-25	2.25334e-22	2	ENSG00000204138	ENST00000373839	ENSP00000362945	1	PHACTR4	Phosphatase and actin regulator 4 [Source:UniProtKB/Swiss-Prot;Acc:Q8IZ21]	GO:0003677; GO:0003700; GO:0006352; GO:0006355; GO:0016987; GO:0003779; GO:0004864	NM_001048183,NM_023923	65979
PH_hs_0011532	0.932959	0.812857	0.994237	73.2019	93.2021	30.5786	12.8207	18.4853	7.17525	0.204262	-0.776599	0.974658	1.1521	0.583741	1.96518	1.1521	-1.71309	1.96518	0.743703	0.906438	6.94096e-06	0.00391445	7.21284e-06	0.000267366	1	ENSG00000232537	ENST00000416349	NA	1	RP11-385M4.1	processed transcript	NA	NA	NA
PH_hs_0027086	2.39812e-30	0	0	16742.6	11769.4	8977.55	1457.86	671.92	439.579	-0.733748	-0.745485	0.0214121	0.60134	0.596467	1.01495	-1.66295	-1.67654	1.01495	6.37009e-06	0.000291565	1.3079e-05	0.00625851	0.879767	0.939565	1	ENSG00000141524	ENST00000322933,ENST00000392467,ENST00000322914,ENST00000392466,ENST00000306591	ENSP00000313479,ENSP00000376260,ENSP00000313408,ENSP00000376259,ENSP00000306405	17	TMC6	Transmembrane channel-like protein 6 (Epidermodysplasia verruciformis protein 1)(Protein LAK-4) [Source:UniProtKB/Swiss-Prot;Acc:Q7Z403]	GO:0005789; GO:0005783; GO:0016021; GO:0016020; GO:0009405	NM_001127198,NM_007267	11322
PH_hs_0003235	0.921075	0.931333	0.987245	75.7196	74.4083	43.831	14.923	11.0353	6.56235	-0.232398	-0.700937	0.515656	0.851219	0.615173	1.42964	-1.17479	-1.62556	1.42964	0.612618	0.835754	1.17925e-05	0.00615385	0.010594	0.0713998	3	NA	NA		15	NA	NA	NA	NA	NA
PH_hs_0011632	0.961453	0.96706	0.991779	59.8844	60.289	35.0284	16.4809	13.3758	9.85994	-0.385213	-0.700207	0.335072	0.765666	0.615484	1.26144	-1.30605	-1.62474	1.26144	0.593181	0.822649	2.19188e-05	0.00887486	0.726044	0.849949	3	NA	NA		1	NA	NA	NA	NA	NA
PH_hs_0030602	0.949721	0.955536	0.989877	65.3337	63.9837	39.7028	16.2561	15.441	7.14766	0.0101018	-0.691487	0.74692	1.00703	0.619215	1.67821	1.00703	-1.61495	1.67821	0.989286	0.996347	1.9689e-07	0.000310909	0.00224574	0.0246953	1	ENSG00000095485	ENST00000370379,ENST00000338048,ENST00000354105	ENSP00000359405,ENSP00000337646,ENSP00000326411	10	CWF19L1	CWF19-like protein 1 [Source:UniProtKB/Swiss-Prot;Acc:Q69YN2]	GO:0003824; GO:0008150; GO:0005575	NM_018294	55280
PH_hs_0030920	0.8165	0.161658	0.968733	92.2184	185.147	56.6426	26.2506	47.1557	14.9294	0.755319	-0.685115	1.49174	1.68801	0.621956	2.81229	1.68801	-1.60783	2.81229	0.0925796	0.339824	2.29353e-07	0.000329247	0.0136343	0.0836335	1	ENSG00000136536	ENST00000259050	ENSP00000259050	2	MARCH7	E3 ubiquitin-protein ligase MARCH7 (EC 6.3.2.-)(Membrane-associated RING finger protein 7)(Membrane-associated RING-CH protein VII)(MARCH-VII)(RING finger protein 177)(Axotrophin) [Source:UniProtKB/Swiss-Prot;Acc:Q9H992]	GO:0008270; GO:0019941; GO:0046872; GO:0016874	NM_022826	64844
PH_hs_0014393	2.48523e-33	3.73203e-18	3.93947e-28	10855.4	7781.61	6245.48	894.633	888.559	556.346	-0.755869	-0.681182	-0.0661532	0.59219	0.623654	0.955181	-1.68865	-1.60345	-1.04692	2.37434e-08	2.14247e-06	1.00277e-06	0.000989668	0.664404	0.811157	1	ENSG00000187688	ENST00000338560	ENSP00000342222	17	TRPV2	Transient receptor potential cation channel subfamily V member 2 (TrpV2)(Osm-9-like TRP channel 2)(OTRPC2)(Vanilloid receptor-like protein 1)(VRL-1) [Source:UniProtKB/Swiss-Prot;Acc:Q9Y5S1]	GO:0005622; GO:0004932; GO:0005887; GO:0016020; GO:0016021; GO:0007600; GO:0042470; GO:0009266; GO:0005262; GO:0005509; GO:0006816; GO:0005737; GO:0005216; GO:0006811; GO:0005886	NM_016113	51393
PH_hs_0023633	0.875789	0.630657	0.985214	84.1877	112.288	44.1516	19.7831	31.0231	11.6654	0.60996	-0.66541	1.28956	1.52622	0.63051	2.44453	1.52622	-1.58602	2.44453	0.284089	0.583361	3.22717e-11	1.69868e-07	0	0	1	ENSG00000162869	ENST00000407194,ENST00000416913,ENST00000443895,ENST00000294952,ENST00000281394,ENST00000449090	ENSP00000385947,ENSP00000414130,ENSP00000395765,ENSP00000294952,ENSP00000281394,ENSP00000415696	2	KLRAQ1	KLRAQ motif-containing protein 1 (Coiled-coil domain-containing protein 128) [Source:UniProtKB/Swiss-Prot;Acc:Q6ZMI0]	GO:0005096; GO:0008083	NM_001135629,NR_024188,NM_001135630,NM_152994	129285
PH_hs_0008487	0.775985	0.894764	0.967458	100.254	82.6072	58.9176	23.0282	11.4741	12.2734	-0.437351	-0.665071	0.282504	0.738489	0.630658	1.2163	-1.35412	-1.58565	1.2163	0.49615	0.762823	1.47192e-05	0.00645642	0.747768	0.863944	2	ENSG00000086666	ENST00000396790,ENST00000261749	ENSP00000407400,ENSP00000261749	15	ZFAND6	AN1-type zinc finger protein 6 (Zinc finger A20 domain-containing protein 3)(Associated with PRK1 protein) [Source:UniProtKB/Swiss-Prot;Acc:Q6FIF0]	GO:0003674; GO:0005515; GO:0003677; GO:0008270; GO:0046872; GO:0007165; GO:0008150; GO:0005575	NM_019006	54469
PH_hs_0040588	0.939609	0.879496	0.985595	71.3811	84.8399	45.8866	12.0561	13.083	6.73861	0.248635	-0.648634	0.893641	1.18808	0.637884	1.85786	1.18808	-1.56768	1.85786	0.652489	0.858823	4.47434e-07	0.000543495	9.64103e-10	9.39762e-08	1	ENSG00000173120	ENST00000401583,ENST00000398645,ENST00000308783	ENSP00000384903,ENSP00000381640,ENSP00000309302	11	KDM2A	Lysine-specific demethylase 2A (EC 1.14.11.27)(JmjC domain-containing histone demethylation protein 1A)([Histone-H3]-lysine-36 demethylase 1A)(F-box/LRR-repeat protein 11)(F-box and leucine-rich repeat protein 11)(F-box protein FBL7)(F-box protein Lilina)(CXXC-type zinc finger protein 8) [Source:UniProtKB/Swiss-Prot;Acc:Q9Y2K7]	GO:0005634; GO:0005515; GO:0008270; GO:0009055; GO:0003677; GO:0046872; GO:0055114; GO:0051864; GO:0005506; GO:0006350; GO:0006355; GO:0016568; GO:0019941; GO:0016491; GO:0016702	NM_012308,NR_027473	22992
PH_hs_0022297	0.968925	0.860748	0.988329	57.2444	85.8988	41.7015	14.3349	17.9576	8.18631	0.357843	-0.630375	1.01359	1.28151	0.646009	2.01893	1.28151	-1.54797	2.01893	0.54543	0.793856	6.54596e-11	2.58418e-07	0.162777	0.349335	1	ENSG00000106524	ENST00000306999,ENST00000447802	ENSP00000303570,ENSP00000392259	7	ANKMY2	Ankyrin repeat and MYND domain-containing protein 2 [Source:UniProtKB/Swiss-Prot;Acc:Q8IV38]	GO:0008270; GO:0046872	NM_020319	57037
PH_hs_0022782	0.893857	0.38911	0.980575	78.2271	143.297	49.6042	22.9453	43.7747	10.7868	0.693462	-0.598251	1.34705	1.61716	0.660554	2.54392	1.61716	-1.51388	2.54392	0.292311	0.591436	1.22927e-05	0.00615385	0.0874746	0.246883	1	ENSG00000105854	ENST00000455123,ENST00000433091,ENST00000355659,ENST00000446142,ENST00000222572	ENSP00000414515,ENSP00000404622,ENSP00000347881,ENSP00000405211,ENSP00000222572	7	PON2	Serum paraoxonase/arylesterase 2 (PON 2)(EC 3.1.1.2)(EC 3.1.8.1)(Serum aryldialkylphosphatase 2)(A-esterase 2)(Aromatic esterase 2) [Source:UniProtKB/Swiss-Prot;Acc:Q15165]	GO:0005576; GO:0004064; GO:0042802; GO:0004063; GO:0016787; GO:0019439; GO:0005886	NM_001018161,NM_000305	5445
PH_hs_0040646	0.831802	0.724051	0.967337	90.9512	101.566	58.8123	23.3273	27.6028	12.6339	0.0787625	-0.598068	0.685365	1.05611	0.660638	1.60811	1.05611	-1.51369	1.60811	0.714952	0.892969	1.1035e-05	0.00600876	0.316728	0.521473	3	NA	NA		5	NA	NA	NA	NA	NA
PH_hs_0033740	0.991447	0.992648	0.966539	40.5871	42.0496	60.7222	6.38479	8.27833	9.46303	0.454822	0.634802	-0.142349	1.37061	1.55272	0.906042	1.37061	1.55272	-1.1037	0.0147863	0.111629	7.71714e-12	6.09307e-08	0.196423	0.390841	2	ENSG00000236438	ENST00000431569	ENSP00000396627	3	FAM157A	family with sequence similarity 157, member A [Source:RefSeq peptide;Acc:NP_001138720]	NA	NA	728262,100132055,100132403,100132858
PH_hs_0007466	0.981618	0.979753	0.930699	51.587	53.4784	74.9143	8.12235	12.1758	13.7109	0.526594	0.657334	-0.132966	1.44052	1.57717	0.911955	1.44052	1.57717	-1.09655	0.0049893	0.0525591	1.81335e-05	0.00753543	0.467107	0.659984	1	ENSG00000162426	ENST00000377479,ENST00000289877	ENSP00000366699,ENSP00000289877	1	SLC45A1	Proton-associated sugar transporter A (PAST-A)(Solute carrier family 45 member 1)(Deleted in neuroblastoma 5 protein)(DNb-5) [Source:UniProtKB/Swiss-Prot;Acc:Q9Y2W3]	GO:0016020; GO:0005351; GO:0005355; GO:0015293; GO:0008643; GO:0015758; GO:0016021	NM_001080397	50651
PH_hs_0015852	0.963581	0.987944	0.972345	61.9931	46.7354	53.6589	11.1245	11.1601	15.6897	-0.243786	0.673006	-0.915529	0.844526	1.59439	0.530149	-1.1841	1.59439	-1.88626	0.806636	0.932736	6.79856e-07	0.000717542	0.0106983	0.0719492	3	NA	NA		15	NA	NA	NA	NA	NA
PH_hs_0002010	0.986283	0.971655	0.964717	47.0549	59.6708	60.4262	7.87104	10.4876	12.5852	0.246041	0.675345	-0.412024	1.18595	1.59698	0.751568	1.18595	1.59698	-1.33055	0.148699	0.435341	3.88314e-08	6.81318e-05	0.0061686	0.0498763	1	ENSG00000125869	ENST00000427562,ENST00000246070	ENSP00000406360,ENSP00000246070	20	C20orf103	LAMP family protein C20orf103 Precursor [Source:UniProtKB/Swiss-Prot;Acc:Q9UJQ1]	GO:0016021; GO:0016020	NM_012261	24141
PH_hs_0019098	0.993634	0.994818	0.971476	34.6169	33.9311	54.0968	9.85326	13.1894	15.9879	0.630464	0.771773	-0.126361	1.54806	1.70737	0.916139	1.54806	1.70737	-1.09154	0.00388744	0.0438896	4.11859e-06	0.00260146	0.456254	0.651126	1	ENSG00000196951	ENST00000356642	ENSP00000349057	4	AC114771.3	cDNA FLJ38235 fis, clone FCBBF2005428 [Source:UniProtKB/TrEMBL;Acc:Q8N984]	NA	NA	NA
PH_hs_0004341	1.24148e-06	0	4.77588e-12	383.22	1257.16	641.432	35.7271	64.192	58.4504	1.5175	0.823867	0.654788	2.86295	1.77014	1.57438	2.86295	1.77014	1.57438	1.95916e-15	8.59364e-13	2.99846e-06	0.00203235	0.000230325	0.00445719	1	ENSG00000138778	ENST00000394771,ENST00000265148,ENST00000380026	ENSP00000378252,ENSP00000265148,ENSP00000369365	4	CENPE	Centromere-associated protein E (Centromeric protein E)(CENP-E) [Source:UniProtKB/Swiss-Prot;Acc:Q02224]	GO:0048500; GO:0007165; GO:0006412; GO:0006355; GO:0000089; GO:0043515; GO:0008312; GO:0005634; GO:0005525; GO:0000940; GO:0005737; GO:0005524; GO:0005515; GO:0004871; GO:0004812; GO:0003777; GO:0003700; GO:0006418; GO:0006614; GO:0005875; GO:0007018; GO:0007275; GO:0045860; GO:0051301; GO:0051382; GO:0007080; GO:0007079; GO:0007049; GO:0000166; GO:0005819; GO:0005874	NM_001813	1062
PH_hs_0011740	0.991839	0.962357	0.945938	39.9821	62.0897	69.2075	6.19547	14.0042	13.5416	1.13083	0.883811	0.275507	2.18984	1.84524	1.21042	2.18984	1.84524	1.21042	2.00863e-08	1.84409e-06	1.24706e-05	0.00615385	0.696187	0.832588	4	ENSG00000233495,ENSG00000225207	NA		NA	CR847794.5	NA	NA	NA	NA
PH_hs_0006705	0.992507	0.0137402	0.945139	38.878	219.978	69.336	5.87524	24.2893	13.9697	2.10838	0.981574	1.10164	4.31207	1.97462	2.14599	4.31207	1.97462	2.14599	0.000989774	0.0168059	1.97296e-06	0.00163974	0.00420408	0.0381971	1	ENSG00000066279	ENST00000445725,ENST00000367409,ENST00000294732,ENST00000367408	ENSP00000415595,ENSP00000356379,ENSP00000294732,ENSP00000356378	1	ASPM	Abnormal spindle-like microcephaly-associated protein (Abnormal spindle protein homolog)(Asp homolog) [Source:UniProtKB/Swiss-Prot;Acc:Q8IZT6]	GO:0005516; GO:0007049; GO:0007067; GO:0051301; GO:0005634; GO:0005737	NM_018136	259266
	BH P-value	<0.01
	Fold regulation	>1.5

## Sheet: EC regulations
	P-value (Detected)			Normalized Intensity			Error			log2 (Ratio)			Ratio			Fold regulation			P-values						Annotation
ID	C	E	O	C	E	O	C	E	O	E/C	O/C	E/O	E/C	O/C	E/O	E/C	O/C	E/O	E/C	BH E/C	O/C	BH O/C	E/O	BH E/O	group	Ensembl_gene	Ensembl_transcript	Ensembl_protein	chr_name	gene_symbol	gene_description	go_term	RefSeq_ID	Gene_ID
PH_hs_0002785	0.0961077	0.989225	0.989357	507.359	45.3839	39.5125	283.236	10.8976	9.55092	-4.74904	-4.4402	-0.210072	0.0371875	0.0460647	0.864494	-26.8908	-21.7086	-1.15675	0	0	0	0	0.19861	0.393606	1	ENSG00000110844	ENST00000419405,ENST00000380281,ENST00000341308,ENST00000261897,ENST00000395012	ENSP00000396338,ENSP00000369634,ENSP00000345106,ENSP00000261897,ENSP00000378459	12	PRPF40B	Pre-mRNA-processing factor 40 homolog B (Huntingtin-interacting protein C)(Huntingtin yeast partner C) [Source:UniProtKB/Swiss-Prot;Acc:Q6NWY9]	GO:0016021; GO:0005634; GO:0016607; GO:0007186; GO:0005515; GO:0008380; GO:0006397	NM_001031698,NM_012272	25766
PH_hs_0006411	0.24777	0.906077	0.55773	215.593	75.5172	131.994	112.395	20.1226	62.7563	-2.14155	-0.899655	-1.26312	0.226636	0.536015	0.416643	-4.41237	-1.86562	-2.40013	1.2306e-12	3.03631e-10	0.0401818	0.999921	0.00124961	0.0162274	1	ENSG00000105501	ENST00000429354,ENST00000222107	ENSP00000415200,ENSP00000222107	19	SIGLEC14	Sialic acid-binding Ig-like lectin 5 Precursor (Siglec-5)(Obesity-binding protein 2)(OB-binding protein 2)(OB-BP2)(CD33 antigen-like 2)(CD170 antigen) [Source:UniProtKB/Swiss-Prot;Acc:O15389]	GO:0016020; GO:0005783; GO:0005529; GO:0005515; GO:0016021; GO:0007155	NM_003830,NM_001098612	8778,100049587
PH_hs_0006871	0.18929	0.905206	0.538997	256.379	71.2201	135.593	132.798	26.2394	63.0833	-1.60119	-1.17665	-0.422615	0.329605	0.442379	0.746071	-3.03393	-2.26051	-1.34035	3.37099e-29	7.60447e-26	0.0037587	0.319106	0.289675	0.494356	1	ENSG00000183977	ENST00000333083	ENSP00000331295	3	C3orf48	PP2C-like domain-containing protein C3orf48 [Source:UniProtKB/Swiss-Prot;Acc:A8MPX8]	GO:0003824	NR_027694	NA
PH_hs_0038792	7.30037e-16	0.000605013	5.625e-05	1517.23	522.811	890.993	168.844	117.229	188.596	-1.52377	-0.635979	-0.761194	0.347776	0.643504	0.590008	-2.87541	-1.55399	-1.69489	0.000461582	0.00919148	0.0669059	0.999921	0.114593	0.286183	3	NA	NA		14	NA	NA	NA	NA	NA
PH_hs_0015087	0	2.92795e-09	5.28539e-22	1525.66	580.282	963.548	76.1931	69.8789	73.5844	-1.39449	-0.52279	-0.875849	0.380379	0.696025	0.544933	-2.62895	-1.43673	-1.83509	1.97335e-05	0.000714705	0.00315388	0.297959	0.00212071	0.0236331	2	ENSG00000115504	ENST00000354487,ENST00000263991,ENST00000431489,ENST00000405289,ENST00000405015	ENSP00000346482,ENSP00000263991,ENSP00000403783,ENSP00000385524,ENSP00000384143	2	EHBP1	EH domain-binding protein 1 [Source:UniProtKB/Swiss-Prot;Acc:Q8NDI1]	GO:0016020; GO:0005737	NM_015252,NM_001142616,NM_001142615,NM_001142614	23301
PH_hs_0013156	3.51861e-07	0.151873	0.00577519	402.971	167.313	288.728	37.6391	17.9669	37.2934	-1.23775	-0.354138	-0.868901	0.424034	0.782337	0.547564	-2.3583	-1.27822	-1.82627	2.95303e-06	0.000147567	0.15441	0.999921	0.00303813	0.030655	1	ENSG00000152208	ENST00000282020	ENSP00000282020	4	GRID2	Glutamate receptor delta-2 subunit Precursor (GluR delta-2) [Source:UniProtKB/Swiss-Prot;Acc:O43424]	GO:0005215; GO:0005216; GO:0004872; GO:0005234; GO:0006810; GO:0006811; GO:0007215; GO:0005886; GO:0005887; GO:0016020; GO:0030054; GO:0030288; GO:0045202; GO:0045211; GO:0004970	NM_001510	2895
PH_hs_0015814	6.67093e-28	6.28962e-07	2.37695e-09	1192.41	555.674	1009.95	89.0527	81.4651	141.356	-1.23336	-0.182221	-0.956062	0.425327	0.881345	0.515462	-2.35113	-1.13463	-1.94001	5.04811e-06	0.000235842	0.491604	0.999921	0.00552683	0.0463238	1	ENSG00000221852	ENST00000361883	ENSP00000355302	17	KRTAP1-5	Keratin-associated protein 1-5 (Keratin-associated protein 1.5)(High sulfur keratin-associated protein 1.5) [Source:UniProtKB/Swiss-Prot;Acc:Q9BYS1]	GO:0045095; GO:0003674; GO:0008150; GO:0005575	NM_031957	83895
PH_hs_0031525	1.44382e-21	7.87416e-14	3.42496e-26	4123.36	1790.13	3704.87	419.554	222.648	335.641	-1.23101	-0.0485983	-1.22141	0.426019	0.966875	0.428863	-2.34731	-1.03426	-2.33175	0.000240735	0.00550934	0.8468	0.999921	4.49374e-05	0.00124492	1	ENSG00000188315	ENST00000343010	ENSP00000341139	3	C3orf62	Uncharacterized protein C3orf62 [Source:UniProtKB/Swiss-Prot;Acc:Q6ZUJ4]	NA	NM_198562	375341
PH_hs_0024773	2.25954e-39	1.44004e-07	2.54761e-18	1227.63	592.526	1039.79	74.0028	83.9307	93.8597	-1.21778	-0.153137	-1.02624	0.429943	0.899293	0.490989	-2.32589	-1.11199	-2.0367	1.02681e-06	5.93933e-05	0.478272	0.999921	0.000189646	0.00383444	1	ENSG00000196352	ENST00000367064,ENST00000314754	ENSP00000356031,ENSP00000316333	1	CD55	Complement decay-accelerating factor Precursor (CD55 antigen) [Source:UniProtKB/Swiss-Prot;Acc:P08174]	GO:0045121; GO:0031225; GO:0006958; GO:0007204; GO:0045087; GO:0045730; GO:0005625; GO:0004857; GO:0005886; GO:0005887; GO:0016020	NM_000574,NM_001114752	1604
PH_hs_0003153	0	1.92504e-16	2.63629e-13	40536.2	20299.9	31126.3	1918.65	2476.96	4292.21	-1.20194	-0.371233	-0.755147	0.434692	0.773122	0.592486	-2.30048	-1.29346	-1.6878	5.47698e-05	0.00172629	0.120774	0.999921	0.0380593	0.15586	3	NA	NA		15	NA	NA	NA	NA	NA
PH_hs_0033077	6.26759e-11	0.0129186	5.86483e-06	496.327	225.44	457.794	40.6367	27.5936	56.7662	-1.16723	-0.0526482	-1.07036	0.445276	0.964165	0.476202	-2.2458	-1.03717	-2.09995	8.28212e-07	4.9539e-05	0.834501	0.999921	0.000173673	0.00360851	1	ENSG00000198039	ENST00000395375	ENSP00000378774	7	ZNF273	Zinc finger protein 273 (Zinc finger protein 9)(HZF9) [Source:UniProtKB/Swiss-Prot;Acc:Q14593]	GO:0006355; GO:0003676; GO:0003677; GO:0005634; GO:0005622; GO:0046872; GO:0006350; GO:0008270	NM_021148	10793
PH_hs_0008522	0.8307	0.992144	0.955604	84.549	38.8668	56.5638	34.8894	13.7239	25.5727	-1.16005	-0.132453	-0.980412	0.447498	0.912279	0.506835	-2.23465	-1.09616	-1.97303	0.000160054	0.00401177	0.56531	0.999921	0.000757474	0.0114134	3	NA	NA		10	NA	NA	NA	NA	NA
PH_hs_0033580	2.4343e-38	2.55725e-21	1.18492e-32	7055.44	3452.45	5902.98	535.346	351.795	484.405	-1.1489	-0.158057	-1.03109	0.450968	0.896231	0.489341	-2.21745	-1.11578	-2.04356	0.000164642	0.00409583	0.371908	0.999921	7.73488e-05	0.00191745	1	ENSG00000189401	ENST00000338352	ENSP00000339389	X	OTUD6A	OTU domain-containing protein 6A (DUBA-2) [Source:UniProtKB/Swiss-Prot;Acc:Q7L8S5]	NA	NM_207320	139562
PH_hs_0008399	1.50491e-20	3.27764e-07	9.28754e-10	1189.13	559.78	895.412	107.588	79.8977	117.202	-1.13716	-0.29686	-0.759034	0.454655	0.814022	0.590892	-2.19947	-1.22847	-1.69236	0.000115967	0.00312498	0.279173	0.999921	0.0419536	0.164798	3	NA	NA		5	NA	NA	NA	NA	NA
PH_hs_0034804	1.56714e-05	0.345431	0.0230725	346.45	144.1	256.589	32.8443	23.3228	36.1236	-1.12731	-0.326993	-0.796586	0.457769	0.797196	0.57571	-2.18451	-1.2544	-1.73699	0.000236196	0.00542118	0.203909	0.999921	0.0322231	0.142148	1	ENSG00000198558	ENST00000355981	ENSP00000348258	6	HIST1H4L	Histone H4 [Source:UniProtKB/Swiss-Prot;Acc:P62805]	GO:0005694; GO:0048015; GO:0000786; GO:0005634; GO:0016986; GO:0005515; GO:0003677; GO:0006325; GO:0006334; GO:0006352; GO:0005654	NM_003546	121504,8370,8366,8367,8368,8365,8363,8364,8359,8361,8360,8362,8294,554313
PH_hs_0040856	4.86882e-29	1.52395e-24	2.34829e-15	1912.86	1019.59	1156.08	155.083	80.9093	121.585	-1.11487	-0.616769	-0.440275	0.461733	0.65213	0.736994	-2.16575	-1.53344	-1.35686	7.52998e-20	6.25821e-17	0.000113021	0.0330503	0.0250164	0.122302	1	ENSG00000168615	ENST00000302458,ENST00000379917	ENSP00000305538,ENSP00000369249	8	ADAM9	Disintegrin and metalloproteinase domain-containing protein 9 Precursor (ADAM 9)(EC 3.4.24.-)(Metalloprotease/disintegrin/cysteine-rich protein 9)(Myeloma cell metalloproteinase)(Meltrin-gamma)(Cellular disintegrin-related protein) [Source:UniProtKB/Swiss-Prot;Acc:Q13443]	GO:0042301; GO:0033631; GO:0010042; GO:0007179; GO:0051044; GO:0007160; GO:0006979; GO:0006508; GO:0031233; GO:0000186; GO:0016021; GO:0030216; GO:0033630; GO:0034241; GO:0034612; GO:0042117; GO:0008270; GO:0008237; GO:0004222; GO:0042542; GO:0050714; GO:0009986; GO:0046872; GO:0043236; GO:0007229; GO:0005576; GO:0051592; GO:0051549; GO:0051384; GO:0005178; GO:0005080; GO:0005518; GO:0051088; GO:…	NR_027638,NR_027639,NR_027878,NM_003816	8754
PH_hs_0016761	0.945726	0.997425	0.976888	68.0726	31.4947	53.5292	14.2733	4.32441	9.33314	-1.09676	-0.48246	-0.605319	0.467565	0.715756	0.657326	-2.13874	-1.39712	-1.52132	2.41487e-09	2.73773e-07	0.141534	0.999921	6.89175e-05	0.00175812	1	ENSG00000196476	ENST00000360321,ENST00000382369,ENST00000400269	ENSP00000353470,ENSP00000371806,ENSP00000383128	20	C20orf96	Uncharacterized protein C20orf96 [Source:UniProtKB/Swiss-Prot;Acc:Q9NUD7]	NA	NM_153269	140680
PH_hs_0033545	0	1.23762e-20	1.43763e-12	24793.8	13273.9	17966.3	1052.13	1422.41	2551.74	-1.07659	-0.432543	-0.598431	0.474148	0.740955	0.660472	-2.10905	-1.34961	-1.51407	0.000241359	0.00551203	0.0908983	0.999921	0.0847817	0.242299	1	ENSG00000158195	ENST00000430629,ENST00000374019	ENSP00000396211,ENSP00000363131	1	WASF2	Wiskott-Aldrich syndrome protein family member 2 (WASP family protein member 2)(Protein WAVE-2)(Verprolin homology domain-containing protein 2) [Source:UniProtKB/Swiss-Prot;Acc:Q9Y6W5]	GO:0005199; GO:0007186; GO:0004969; GO:0005198; GO:0007155; GO:0007188; GO:0030036; GO:0005622; GO:0005856; GO:0005737; GO:0015629; GO:0016021; GO:0030027; GO:0003779	NM_006990	10163
PH_hs_0032737	3.77839e-20	6.93559e-11	4.08715e-11	1163.17	601.127	1033.48	105.883	65.4224	129.79	-1.06818	-0.0830599	-0.946445	0.476921	0.944053	0.518909	-2.09678	-1.05926	-1.92712	2.10393e-06	0.000110744	0.703865	0.999921	0.000331482	0.00598905	1	ENSG00000125900	ENST00000381623,ENST00000381621,ENST00000453770,ENST00000429387	ENSP00000371036,ENSP00000371034,NA,ENSP00000410072	20	SIRPD	Signal-regulatory protein delta Precursor (Protein tyrosine phosphatase non-receptor type substrate 1-like 2) [Source:UniProtKB/Swiss-Prot;Acc:Q9H106]	NA	NM_178460	128646
PH_hs_0025458	3.48094e-36	2.60502e-14	1.91024e-16	2253.82	1191.15	2085.95	164.946	137.12	234.47	-1.05304	-0.0483268	-0.9984	0.481953	0.967057	0.500555	-2.07489	-1.03406	-1.99778	9.61148e-05	0.00268628	0.818947	0.999921	0.000287353	0.00533208	1	ENSG00000174844	ENST00000389601,ENST00000438870,ENST00000303500	ENSP00000374252,ENSP00000403878,ENSP00000306773	3	DNAH12L	Ankyrin repeat and SOCS box-containing protein 14 (ASB-14) [Source:UniProtKB/Swiss-Prot;Acc:A6NK59]	GO:0007018; GO:0007242; GO:0000166; GO:0019941; GO:0003777; GO:0005524; GO:0017111; GO:0016887; GO:0005874; GO:0005929; GO:0030286	NM_198564,NM_178504	201625
PH_hs_0035047	7.87193e-32	2.87888e-10	4.42948e-09	951.117	478.186	853.655	58.0881	45.1244	115.456	-1.05235	-0.134992	-0.876743	0.482181	0.910675	0.544595	-2.07391	-1.09809	-1.83623	0.000111231	0.00301795	0.632547	0.999921	0.00320077	0.0316292	1	ENSG00000203689	ENST00000366825	ENSP00000355790	6	AL356123.21-2	Putative uncharacterized protein FLJ45177 [Source:UniProtKB/Swiss-Prot;Acc:Q6ZSV7]	NA	NA	NA
PH_hs_0037466	2.1865e-19	7.74513e-08	3.2772e-13	1757.81	967.526	1442.99	177.63	156.4	175.401	-1.03409	-0.195229	-0.817885	0.488325	0.873434	0.567273	-2.04782	-1.14491	-1.76282	7.42968e-05	0.00222623	0.291145	0.999921	0.00314439	0.0312676	2	ENSG00000213988	ENST00000427401,ENST00000428290	ENSP00000395733,ENSP00000408886	19	ZNF90	Zinc finger protein 253 (Bone marrow zinc finger 1)(BMZF-1)(Zinc finger protein 411) [Source:UniProtKB/Swiss-Prot;Acc:O75346]	GO:0006355; GO:0006350; GO:0005622; GO:0005634; GO:0003676; GO:0003677; GO:0008270; GO:0046872; GO:0006508; GO:0003700; GO:0016564; GO:0008237	NM_007138,NM_021047,NM_031218,NM_052852	7643,56242,81931,90649
PH_hs_0024306	2.20627e-23	1.31067e-21	1.2066e-12	3918.66	2015.92	3571.27	380.478	196.309	487.179	-1.02992	-0.0761671	-0.941385	0.489736	0.948574	0.520733	-2.04192	-1.05421	-1.92037	0.000406232	0.00834176	0.751499	0.999921	0.00196677	0.0224018	1	ENSG00000110375	ENST00000264031	ENSP00000264031	11	UPK2	Uroplakin-2 Precursor (UP2)(Uroplakin II)(UPII) [Source:UniProtKB/Swiss-Prot;Acc:O00526]	GO:0030855; GO:0005886; GO:0030176; GO:0005887; GO:0007275; GO:0016044	NM_006760	7379
PH_hs_0040149	0	1.55605e-17	7.59784e-18	2269.26	1184.79	2274.06	106.564	120.484	246.047	-1.02569	0.03765	-1.03857	0.491174	1.02644	0.486808	-2.03594	1.02644	-2.0542	0.000483775	0.00953578	0.868813	0.999921	0.00137245	0.0173657	2	ENSG00000089012	ENST00000344103,ENST00000381580,ENST00000216927,ENST00000381583,ENST00000303415	ENSP00000342759,ENSP00000370992,ENSP00000216927,ENSP00000370995,ENSP00000305529	20	SIRPG	Signal-regulatory protein gamma Precursor (Signal-regulatory protein beta-2)(SIRP-beta-2)(SIRP-b2)(CD172 antigen-like family member B)(CD172g antigen) [Source:UniProtKB/Swiss-Prot;Acc:Q9P1W8]	GO:0005515; GO:0016021; GO:0005886; GO:0050870; GO:0022409; GO:0008285; GO:0007267; GO:0007155; GO:0007242; GO:0008284	NM_080816,NM_018556,NM_001039508	55423
PH_hs_0008491	2.8026e-45	4.04069e-11	4.56977e-12	3559.7	2060.26	3083.31	240.269	295.402	428.901	-1.00283	-0.171277	-0.820989	0.499019	0.888056	0.566054	-2.00393	-1.12606	-1.76662	0.000165183	0.00409583	0.325014	0.999921	0.00469002	0.0412586	1	ENSG00000126882	ENST00000247295,ENST00000372271,ENST00000372269	ENSP00000247295,ENSP00000361345,ENSP00000361343	9	FAM78A	Protein FAM78A [Source:UniProtKB/Swiss-Prot;Acc:Q5JUQ0]	NA	NM_033387	286336
PH_hs_0037800	2.56913e-39	7.89292e-23	3.39643e-13	7335.25	4072.08	6564.43	549.722	402.458	892.81	-0.989081	-0.135586	-0.781708	0.503798	0.9103	0.581678	-1.98492	-1.09854	-1.71917	0.000105975	0.00290027	0.60308	0.999921	0.0155521	0.0904544	3	NA	NA		15	NA	NA	NA	NA	NA
PH_hs_0005014	4.48064e-35	2.08e-10	1.51212e-05	1054.17	575.745	1079.54	63.8554	63.0876	220.125	-0.984579	-0.0915864	-0.745746	0.505373	0.93849	0.59636	-1.97874	-1.06554	-1.67684	5.12562e-05	0.00162855	0.807382	0.999921	0.059605	0.200218	1	ENSG00000163734	ENST00000296026	ENSP00000296026	4	CXCL3	C-X-C motif chemokine 3 Precursor (Macrophage inflammatory protein 2-beta)(MIP2-beta)(Growth-regulated protein gamma)(GRO-gamma)(GRO-gamma(1-73)) [Contains GRO-gamma(5-73)] [Source:UniProtKB/Swiss-Prot;Acc:P19876]	GO:0005125; GO:0005515; GO:0008009; GO:0005615; GO:0006935; GO:0006954; GO:0030593; GO:0006955; GO:0005576	NM_002090	2921
PH_hs_0036570	6.94999e-13	2.56745e-15	1.09714e-09	2197.43	1142.83	1633.79	288.554	125.195	245.252	-0.984551	-0.302949	-0.614612	0.505383	0.810594	0.653106	-1.9787	-1.23366	-1.53115	0.000468748	0.009299	0.28775	0.999921	0.073834	0.225124	5	NA	NA		NA	NA	NA	NA	NA	NA
PH_hs_0027539	0	2.70342e-13	2.60526e-25	7762.02	4550.64	6479.71	537.911	612.103	611.898	-0.979717	-0.180667	-0.790354	0.507079	0.882295	0.578202	-1.97208	-1.13341	-1.7295	0.000177628	0.00430864	0.316814	0.999921	0.00379755	0.0356099	1	ENSG00000160349	ENST00000371781,ENST00000263598	ENSP00000360846,ENSP00000263598	9	LCN1	Lipocalin-1 Precursor (Von Ebner gland protein)(VEG protein)(Tear prealbumin)(TP)(Tear lipocalin)(Tlc) [Source:UniProtKB/Swiss-Prot;Acc:P31025]	GO:0005576; GO:0050909; GO:0005488; GO:0050896; GO:0006810; GO:0006508; GO:0004869; GO:0005515; GO:0005215	NM_002297	3933
PH_hs_0017330	0	3.17324e-22	1.29924e-22	3068.8	1726.32	3007.85	172.097	162.576	291.576	-0.975099	0.0275347	-1.0177	0.508705	1.01927	0.493902	-1.96578	1.01927	-2.02469	0.000160598	0.00401903	0.884327	0.999921	4.62306e-05	0.00127404	3	NA	NA		X	NA	NA	NA	NA	NA
PH_hs_0038591	0	1.37094e-17	1.33641e-18	2439.43	1433.72	2276.36	146.68	150.621	240.525	-0.973496	-0.0396817	-0.926166	0.509271	0.97287	0.526255	-1.96359	-1.02789	-1.90022	3.46098e-06	0.000169643	0.817064	0.999921	2.57084e-05	0.000776217	3	NA	NA		16	NA	NA	NA	NA	NA
PH_hs_0037242	6.621e-15	0	2.51582e-07	6798.11	3786.47	3827.76	864.135	232.214	731.926	-0.971646	-0.728752	-0.137024	0.509924	0.603426	0.909393	-1.96108	-1.65721	-1.09963	1.11414e-08	1.06626e-06	0.0101168	0.556686	0.617904	0.780087	1	ENSG00000225789	ENST00000433007	ENSP00000402909	11	MALAT1	metastasis associated lung adenocarcinoma transcript 1 (non-protein coding) (MALAT1), non-coding RNA [Source:RefSeq DNA;Acc:NR_002819]	NA	NR_002819	NA
PH_hs_0037338	6.48154e-32	7.04209e-13	5.05633e-20	2715.53	1633.46	2436.59	217.171	209.832	248.51	-0.95249	-0.0722102	-0.859822	0.51674	0.95118	0.551021	-1.93521	-1.05133	-1.81481	2.52034e-06	0.000128383	0.636845	0.999921	0.000219143	0.00428279	5	NA	NA		NA	NA	NA	NA	NA	NA
PH_hs_0000459	0.938067	0.995554	0.96239	73.7383	37.5436	63.6327	7.03666	4.85462	7.94884	-0.950009	0.030583	-0.93986	0.517629	1.02142	0.521283	-1.93188	1.02142	-1.91834	3.67035e-05	0.00123686	0.940533	0.999921	0.000268287	0.00502552	3	NA	NA		4	NA	NA	NA	NA	NA
PH_hs_0026410	0.958025	0.988692	0.993611	57.8809	47.1015	30.0501	21.3484	9.25407	11.3687	-0.941317	-0.7576	-0.131829	0.520757	0.591479	0.912674	-1.92028	-1.69068	-1.09568	1.51609e-09	1.82752e-07	0.00112509	0.161512	0.388705	0.591106	1	ENSG00000148450	ENST00000376510,ENST00000376513	ENSP00000365693,ENSP00000365696	10	MSRB2	Methionine-R-sulfoxide reductase B2, mitochondrial Precursor (EC 1.8.4.-) [Source:UniProtKB/Swiss-Prot;Acc:Q9Y3D2]	GO:0003700; GO:0008113; GO:0005739; GO:0000318; GO:0030091; GO:0046872; GO:0016491; GO:0008270; GO:0055114	NM_012228	22921
PH_hs_0001644	2.1779e-30	4.58204e-21	3.58472e-18	4172.87	2436.24	4304.96	352.21	244.664	481.247	-0.940628	0.0784199	-0.977438	0.521006	1.05586	0.507881	-1.91936	1.05586	-1.96897	1.66041e-05	0.000622793	0.690058	0.999921	0.000451031	0.00759299	1	ENSG00000176101	ENST00000322310	ENSP00000313752	9	SSNA1	Sjoegren syndrome nuclear autoantigen 1 (Nuclear autoantigen of 14 kDa) [Source:UniProtKB/Swiss-Prot;Acc:O43805]	GO:0005813; GO:0005634; GO:0042802	NM_003731	8636
PH_hs_0012180	0	0	1.08166e-30	10355.5	6224.89	10700.9	630.138	378.491	920.445	-0.928448	0.115102	-1.06135	0.525423	1.08305	0.479185	-1.90323	1.08305	-2.08688	4.60857e-07	3.03225e-05	0.422785	0.999921	2.21937e-09	1.98e-07	3	NA	NA		17	NA	NA	NA	NA	NA
PH_hs_0011652	0	7.88719e-25	1.10361e-40	4297.33	2614.99	3298.91	251.796	240.924	233.104	-0.923827	-0.281483	-0.635967	0.527109	0.822745	0.643509	-1.89714	-1.21544	-1.55398	6.93615e-07	4.26182e-05	0.0417841	0.999921	0.00146404	0.0183023	3	NA	NA		8	NA	NA	NA	NA	NA
PH_hs_0010416	1.15097e-30	1.2139e-22	2.0803e-12	1648.13	991.746	991.407	126.321	82.0737	114.209	-0.920938	-0.620924	-0.240621	0.528165	0.650254	0.846381	-1.89335	-1.53786	-1.1815	5.08676e-08	4.14047e-06	0.00203855	0.236697	0.258558	0.461917	1	ENSG00000149564	ENST00000444566,ENST00000417453,ENST00000442070,ENST00000278927	ENSP00000406689,ENSP00000389235,ENSP00000410351,ENSP00000278927	11	ESAM	Endothelial cell-selective adhesion molecule Precursor [Source:UniProtKB/Swiss-Prot;Acc:Q96AP7]	GO:0016021; GO:0003677; GO:0004879; GO:0005515; GO:0006355; GO:0005923; GO:0007156; GO:0030054; GO:0005634; GO:0005886; GO:0005912	NM_138961	90952
PH_hs_0027631	4.44559e-18	2.231e-13	3.17287e-17	5219.53	3047.37	3531.23	590.863	401.788	402.952	-0.91484	-0.444886	-0.487288	0.530403	0.734642	0.713365	-1.88536	-1.36121	-1.40181	0.000417213	0.00852292	0.0126443	0.599597	0.0553868	0.192688	1	ENSG00000185149	ENST00000329476	ENSP00000332591	4	NPY2R	Neuropeptide Y receptor type 2 (NPY2-R)(NPY-Y2 receptor)(Y2 receptor) [Source:UniProtKB/Swiss-Prot;Acc:P49146]	GO:0004945; GO:0004930; GO:0004872; GO:0001601; GO:0005886; GO:0004983; GO:0005246; GO:0008188; GO:0017004; GO:0016021; GO:0016020; GO:0007193; GO:0007601; GO:0007626; GO:0015886; GO:0015232; GO:0007165; GO:0007186; GO:0005887	NM_000910	4887
PH_hs_0018683	0	8.05783e-40	1.26019e-21	1953.01	1148.28	1893.13	113.721	69.6909	179.27	-0.913624	0.0221814	-0.917785	0.53085	1.01549	0.529321	-1.88377	1.01549	-1.88921	1.9304e-05	0.000702373	0.912125	0.999921	0.000105658	0.00244282	3	NA	NA		8	NA	NA	NA	NA	NA
PH_hs_0005042	1.76971e-28	1.02079e-17	1.76082e-20	18050.8	11490.8	17327.2	1627.27	1337.76	1866.96	-0.910896	-0.0100824	-0.865722	0.531855	0.993036	0.548772	-1.88021	-1.00701	-1.82225	7.5177e-08	5.9356e-06	0.954673	0.999921	0.000232121	0.0044792	1	ENSG00000074317	ENST00000393693,ENST00000310112	ENSP00000377296,ENSP00000308057	5	SNCB	Beta-synuclein [Source:UniProtKB/Swiss-Prot;Acc:Q16143]	GO:0005739; GO:0019717; GO:0005737; GO:0043524; GO:0042417; GO:0004859	NM_001001502,NM_003085	6620
PH_hs_0018388	5.86143e-19	2.56263e-06	7.57505e-06	580.848	318.98	492.842	32.4084	24.4397	67.8296	-0.909698	-0.185856	-0.674465	0.532296	0.879128	0.626565	-1.87865	-1.13749	-1.596	0.000200489	0.00475364	0.507555	0.999921	0.0290311	0.133692	3	NA	NA		8	NA	NA	NA	NA	NA
PH_hs_0019840	0	1.96636e-30	3.96304e-31	3034.01	1845.76	2788.55	134.785	146.728	224.906	-0.899489	-0.0604293	-0.833128	0.536077	0.958979	0.561311	-1.86541	-1.04278	-1.78154	2.57731e-05	0.000906421	0.761737	0.999921	0.000292076	0.00538176	1	ENSG00000166295	ENST00000299381	ENSP00000299381	10	C10orf104	UPF0448 protein C10orf104 [Source:UniProtKB/Swiss-Prot;Acc:Q96DE5]	NA	NM_173473	119504
PH_hs_0013457	2.35959e-27	6.5429e-11	7.78312e-10	1028.38	587.586	929.424	73.313	62.9205	122.571	-0.898137	-0.0879243	-0.762844	0.536579	0.940875	0.589334	-1.86366	-1.06284	-1.69683	0.000270375	0.00600491	0.722635	0.999921	0.00974525	0.0679158	1	ENSG00000132832	ENST00000415889,ENST00000255183	NA,NA	20	RP11-445H22.4	processed transcript	NA	NA	NA
PH_hs_0023505	0.968935	0.990538	0.96875	59.2808	47.1305	60.1654	10.7682	3.7866	7.09462	-0.893822	-0.256638	-0.605742	0.538186	0.837036	0.657134	-1.85809	-1.19469	-1.52176	3.0806e-05	0.00105752	0.159031	0.999921	0.00372385	0.0351283	1	ENSG00000118960	ENST00000415264,ENST00000446825,ENST00000237821,ENST00000304031	ENSP00000387364,ENSP00000389960,ENSP00000237821,ENSP00000305193	2	HS1BP3	HCLS1-binding protein 3 (HS1-binding protein 3)(HSP1BP-3) [Source:UniProtKB/Swiss-Prot;Acc:Q53T59]	GO:0035091; GO:0005515; GO:0007154	NM_022460	64342
PH_hs_0013205	3.66377e-38	9.72902e-20	2.86189e-22	1700.94	1062.3	1548.53	115.408	97.8893	139.091	-0.890393	-0.0478626	-0.820655	0.539467	0.967368	0.566185	-1.85368	-1.03373	-1.76621	2.49927e-09	2.799e-07	0.767396	0.999921	6.92215e-06	0.000258023	3	NA	NA		21	NA	NA	NA	NA	NA
PH_hs_0019793	7.00164e-38	3.8344e-08	5.8487e-06	1176.97	737.803	1171.86	71.4704	108.274	230.548	-0.887817	-0.110798	-0.658338	0.540431	0.926076	0.633608	-1.85037	-1.07983	-1.57826	1.88717e-05	0.000689822	0.736561	0.999921	0.0600074	0.201118	1	ENSG00000115263	ENST00000418842	ENSP00000387662	2	GCG	Glucagon Precursor [Contains Glicentin;Glicentin-related polypeptide(GRPP);Oxyntomodulin(OXY)(OXM);Glucagon;Glucagon-like peptide 1(GLP-1);Glucagon-like peptide 1(7-37)(GLP-1(7-37));Glucagon-like peptide 1(7-36)(GLP-1(7-36));Glucagon-like peptide 2(GLP-2)] [Source:UniProtKB/Swiss-Prot;Acc:P01275]	GO:0005625; GO:0050796; GO:0005576; GO:0009755; GO:0008283; GO:0005179; GO:0007165; GO:0007186; GO:0007631	NM_002054	2641
PH_hs_0038743	1.29212e-09	1.0193e-06	3.98565e-07	795.279	440.783	601.729	103.899	56.4173	81.8484	-0.887642	-0.269387	-0.602868	0.540497	0.829672	0.658444	-1.85015	-1.2053	-1.51873	0.000348526	0.00738096	0.201641	0.999921	0.0152158	0.0893205	3	NA	NA		5	NA	NA	NA	NA	NA
PH_hs_0038843	8.34488e-05	0.141371	0.107112	307.409	167.845	205.562	24.4328	15.3523	24.3787	-0.884067	-0.539172	-0.302094	0.541838	0.688166	0.811074	-1.84557	-1.45314	-1.23293	1.23987e-05	0.000493288	0.023562	0.834254	0.204598	0.400797	1	ENSG00000164867	ENST00000297494,ENST00000404733	ENSP00000297494,ENSP00000385819	7	NOS3	Nitric oxide synthase, endothelial (EC 1.14.13.39)(Endothelial NOS)(eNOS)(EC-NOS)(NOS type III)(NOSIII)(Constitutive NOS)(cNOS) [Source:UniProtKB/Swiss-Prot;Acc:P29474]	GO:0005856; GO:0005829; GO:0005886; GO:0005901; GO:0045177; GO:0045766; GO:0006527; GO:0005794; GO:0004517; GO:0000139; GO:0055114; GO:0051926; GO:0051346; GO:0050880; GO:0048662; GO:0045909; GO:0043542; GO:0043267; GO:0034405; GO:0031663; GO:0031284; GO:0005625; GO:0005634; GO:0003785; GO:0007165; GO:0005737; GO:0030324; GO:0014806; GO:0014740; GO:0050660; GO:0046870; GO:0034618; GO:0034617; GO:…	NM_001160109,NM_001160111,NM_001160110,NM_000603	4846
PH_hs_0039244	3.65799e-25	1.11033e-20	1.00932e-25	13390.9	8363.68	12391.6	1286.89	889.615	1174.7	-0.883433	-0.0393171	-0.830961	0.542076	0.973115	0.562155	-1.84476	-1.02763	-1.77887	1.79935e-05	0.000664128	0.82417	0.999921	0.000474595	0.00788877	1	ENSG00000105552	ENST00000402551,ENST00000316273	ENSP00000385161,ENSP00000322991	19	BCAT2	Branched-chain-amino-acid aminotransferase, mitochondrial Precursor (BCAT(m))(EC 2.6.1.42)(Placental protein 18)(PP18) [Source:UniProtKB/Swiss-Prot;Acc:O15382]	GO:0009081; GO:0008152; GO:0005634; GO:0004084; GO:0016740; GO:0005737; GO:0003824; GO:0007595; GO:0006550; GO:0009098; GO:0005739; GO:0009082	NM_001190	587
PH_hs_0001877	4.16887e-12	0.000251068	1.89519e-07	536.242	300.227	510.123	44.0986	36.0015	57.3401	-0.879107	0.0121169	-0.87868	0.543704	1.00843	0.543865	-1.83924	1.00843	-1.83869	0.000211403	0.00497416	0.941541	0.999921	0.00114947	0.0153047	3	NA	NA		1	NA	NA	NA	NA	NA
PH_hs_0026117	4.26537e-17	3.21294e-15	2.12794e-19	3809.92	2432.45	2653.8	439.844	293.689	277.689	-0.870715	-0.377722	-0.48433	0.546876	0.769652	0.714829	-1.82857	-1.29929	-1.39894	1.18457e-08	1.12684e-06	0.0316324	0.9643	0.00293202	0.0298899	1	ENSG00000102265	ENST00000445623,ENST00000457699,ENST00000377017,ENST00000377013,ENST00000218388,ENST00000377018	ENSP00000410983,ENSP00000412435,ENSP00000366216,ENSP00000366212,ENSP00000218388,ENSP00000366217	X	TIMP1	Metalloproteinase inhibitor 1 Precursor (Tissue inhibitor of metalloproteinases)(TIMP-1)(Erythroid-potentiating activity)(EPA)(Fibroblast collagenase inhibitor)(Collagenase inhibitor) [Source:UniProtKB/Swiss-Prot;Acc:P01033]	GO:0005515; GO:0008284; GO:0005578; GO:0043249; GO:0008191; GO:0004857; GO:0051045; GO:0005576	NM_003254	7076
PH_hs_0038853	5.9505e-18	6.117e-21	2.35562e-17	3161.59	1914.67	2762.39	351.738	188.793	308.939	-0.864597	-0.0859497	-0.789956	0.5492	0.942164	0.578362	-1.82083	-1.06139	-1.72902	9.13773e-05	0.00260064	0.656467	0.999921	0.00022333	0.0043431	2	ENSG00000188477	ENST00000344144,ENST00000399195	ENSP00000340439,ENSP00000382146	16	AC003003.4	C-type lectin domain-containing protein UNQ5810/PRO19627 Precursor [Source:UniProtKB/Swiss-Prot;Acc:Q6UXS0]	GO:0005488; GO:0005529; GO:0005576	NR_024436	NA
PH_hs_0027372	7.19455e-33	5.77836e-25	1.43848e-37	2395.6	1476.54	1809.05	186.25	127.07	122.974	-0.854048	-0.271715	-0.57989	0.55323	0.828334	0.669015	-1.80757	-1.20724	-1.49474	6.67516e-05	0.00204278	0.109262	0.999921	0.00899158	0.0642997	1	ENSG00000103034	ENST00000356752,ENST00000394279,ENST00000394282,ENST00000258187,ENST00000219312,ENST00000358584,ENST00000421602	ENSP00000349193,ENSP00000377820,ENSP00000377823,ENSP00000258187,ENSP00000219312,ENSP00000351394,ENSP00000388125	16	NDRG4	Protein NDRG4 (Brain development-related molecule 1)(Vascular smooth muscle cell-associated protein 8)(SMAP-8) [Source:UniProtKB/Swiss-Prot;Acc:Q9ULP0]	GO:0006950; GO:0005737; GO:0030154; GO:0007275; GO:0016049	NM_022910,NM_020465,NM_001130487	65009
PH_hs_0032874	8.92604e-34	5.87581e-12	2.79828e-18	958.832	565.712	930.002	56.2342	54.8367	79.7528	-0.853729	0.0425427	-0.885018	0.553353	1.02993	0.541481	-1.80717	1.02993	-1.84679	0.000484307	0.00953578	0.824421	0.999921	0.000577497	0.00921698	1	ENSG00000183914	ENST00000360606,ENST00000389173	ENSP00000353818,ENSP00000373825	17	DNAH2	Dynein heavy chain 2, axonemal (Axonemal beta dynein heavy chain 2)(Ciliary dynein heavy chain 2)(Dynein heavy chain domain-containing protein 3) [Source:UniProtKB/Swiss-Prot;Acc:Q9P225]	GO:0000166; GO:0005524; GO:0016887; GO:0017111; GO:0001539; GO:0007018; GO:0003777; GO:0005858; GO:0005874; GO:0005929; GO:0030286	NM_020877	146754
PH_hs_0012465	4.65446e-21	0	5.63845e-31	2739.41	1649.16	2155.36	276.061	82.3138	169.151	-0.8529	-0.21018	-0.650638	0.553671	0.86443	0.636999	-1.80613	-1.15683	-1.56986	0.000142508	0.00367103	0.380745	0.999921	0.000968655	0.0137307	3	NA	NA		11	NA	NA	NA	NA	NA
PH_hs_0021945	5.62373e-27	2.18276e-11	4.47605e-16	1578.65	1016.8	1545.78	129.364	130.516	168.82	-0.843535	0.0418633	-0.856562	0.557277	1.02944	0.552267	-1.79444	1.02944	-1.81072	4.94482e-06	0.000231702	0.799409	0.999921	0.000173046	0.00360023	1	ENSG00000204624	ENST00000294484,ENST00000423056,ENST00000304391,ENST00000389575	ENSP00000294484,ENSP00000402671,ENSP00000303400,ENSP00000374226	1	PTCHD2	Patched domain-containing protein 2 (Protein dispatched homolog 3) [Source:UniProtKB/Swiss-Prot;Acc:Q9P2K9]	GO:0016020; GO:0005201; GO:0005578; GO:0016021; GO:0006810; GO:0008158; GO:0005215	NM_020780	57540
PH_hs_0016055	1.67946e-19	4.6821e-12	1.143e-09	14648.9	9590.43	12625.8	1620.11	1387.91	2088.32	-0.839597	-0.198661	-0.529398	0.5588	0.871359	0.692844	-1.78955	-1.14763	-1.44333	0.000154562	0.00391764	0.512109	0.999921	0.132908	0.311573	3	NA	NA		3	NA	NA	NA	NA	NA
PH_hs_0039519	2.29036e-10	1.21114e-06	5.57643e-12	622.988	357.064	570.284	68.041	34.7029	44.9867	-0.837977	0.00888475	-0.859425	0.559427	1.00618	0.551172	-1.78754	1.00618	-1.81432	0.000419885	0.00853333	0.971127	0.999921	7.70553e-05	0.00191318	2	ENSG00000169567	ENST00000304043	ENSP00000304229	5	HINT1	Histidine triad nucleotide-binding protein 1 (EC 3.-.-.-)(Adenosine 5'-monophosphoramidase)(Protein kinase C inhibitor 1)(Protein kinase C-interacting protein 1)(PKCI-1) [Source:UniProtKB/Swiss-Prot;Acc:P49773]	GO:0003824; GO:0007165; GO:0005737; GO:0005634; GO:0005080; GO:0016787; GO:0005856	NM_005340	3094
PH_hs_0031152	5.90221e-30	7.00359e-10	8.33112e-15	1131.4	723.419	1132	79.1065	92.2827	121.128	-0.836267	0.0466169	-0.836548	0.560091	1.03284	0.559982	-1.78542	1.03284	-1.78577	3.53978e-06	0.00017199	0.833892	0.999921	0.00113655	0.0152354	1	ENSG00000172215	ENST00000457814,ENST00000458629,ENST00000304552,ENST00000438735	ENSP00000396886,ENSP00000395704,ENSP00000304414,ENSP00000396218	3	CXCR6	C-X-C chemokine receptor type 6 (CXC-R6)(CXCR-6)(G-protein coupled receptor bonzo)(G-protein coupled receptor STRL33)(CDw186)(CD186 antigen) [Source:UniProtKB/Swiss-Prot;Acc:O00574]	GO:0016021; GO:0005887; GO:0005886; GO:0019079; GO:0007165; GO:0015026; GO:0007186; GO:0045028; GO:0016494; GO:0016493; GO:0004983; GO:0004950; GO:0004945; GO:0004930	NM_006564	10663
PH_hs_0037317	4.5538e-14	9.79232e-06	2.06941e-08	682.822	404.381	542.962	62.4477	55.1107	58.1491	-0.834236	-0.197566	-0.60375	0.56088	0.872021	0.658041	-1.78291	-1.14676	-1.51966	0.000326903	0.00698528	0.347876	0.999921	0.0389395	0.158142	5	NA	NA		NA	NA	NA	NA	NA	NA
PH_hs_0031799	0	1.43252e-17	8.10774e-25	11646.8	7594.96	10519.1	664.096	882.842	1014.36	-0.828946	-0.0947438	-0.715277	0.56294	0.936439	0.609088	-1.77639	-1.06788	-1.6418	0.000434253	0.00874654	0.590679	0.999921	0.00730399	0.0562078	3	NA	NA		19	NA	NA	NA	NA	NA
PH_hs_0001396	0	2.42224e-17	2.41771e-18	2739.75	1796.2	2535.51	178.819	195.916	272.827	-0.827501	-0.0648773	-0.72995	0.563505	0.956027	0.602925	-1.77461	-1.046	-1.65858	5.85505e-05	0.00182361	0.754468	0.999921	0.00424936	0.0385641	3	NA	NA		8	NA	NA	NA	NA	NA
PH_hs_0033691	0	6.84131e-32	1.44089e-23	1387.01	877.137	1467.71	63.2144	54.262	125.843	-0.824931	0.138982	-0.961555	0.564509	1.10113	0.513503	-1.77145	1.10113	-1.94741	1.16074e-05	0.000476084	0.431261	0.999921	2.42859e-06	0.000103369	1	ENSG00000188368	ENST00000341747	ENSP00000342709	19	PRR19	Proline-rich protein 19 [Source:UniProtKB/Swiss-Prot;Acc:A6NJB7]	NA	NM_199285	284338
PH_hs_0032131	0	6.91515e-38	0	4782.98	3062.11	4487.88	277.042	226.463	272.801	-0.821776	0.00208966	-0.827381	0.565745	1.00145	0.563551	-1.76758	1.00145	-1.77446	0.000100383	0.00278586	0.985634	0.999921	7.20277e-05	0.00181556	3	NA	NA		19	NA	NA	NA	NA	NA
PH_hs_0022197	2.01947e-23	5.60283e-25	5.52053e-28	3167.65	1990.68	3177.49	303.804	178.433	274.787	-0.815559	0.098135	-0.932244	0.568188	1.07039	0.524043	-1.75998	1.07039	-1.90824	0.000422813	0.00858179	0.60498	0.999921	2.16933e-05	0.000673004	1	ENSG00000153094	ENST00000428038,ENST00000415458,ENST00000432179,ENST00000437029,ENST00000393256,ENST00000436733,ENST00000439718,ENST00000393253,ENST00000337565,ENST00000433098,ENST00000393252,ENST00000357757,ENST00000308659,ENST00000431217,ENST00000361493,ENST00000405953,ENST00000452231,ENST00000422765,ENST00000357682,ENST00000438054	ENSP00000396851,ENSP00000393781,ENSP00000411870,ENSP00000412892,ENSP00000376943,ENSP00000403727,ENSP00000411137,ENSP00000376942,ENSP00000338374,ENSP00000401662,ENSP00000376941,ENSP00000350398,ENSP00000309226,ENSP00000394640,ENSP00000354879,ENSP00000384641,ENSP00000391292,ENSP00000408260,ENSP00000350311,ENSP00000389225	2	BCL2L11	Bcl-2-like protein 11 (Bcl2-L-11)(Bcl2-interacting mediator of cell death) [Source:UniProtKB/Swiss-Prot;Acc:O43521]	GO:0043029; GO:0035148; GO:0030879; GO:0009791; GO:0008633; GO:0007160; GO:0006917; GO:0001701; GO:0048070; GO:0008017; GO:0005515; GO:0005739; GO:0043583; GO:0005737; GO:0005829; GO:0005886; GO:0000300; GO:0012505; GO:0048563; GO:0048538; GO:0046620; GO:0048536; GO:0001822; GO:0005741	NM_138621,NM_006538,NM_207002	10018
PH_hs_0040565	1.2027e-27	6.76929e-15	5.94435e-20	2614.56	1689.66	2302.18	225.609	199.951	233.946	-0.812217	-0.0959263	-0.718156	0.569506	0.935671	0.607874	-1.75591	-1.06875	-1.64508	0.000276157	0.00609839	0.484711	0.999921	0.00236219	0.0256543	2	ENSG00000147601	ENST00000276602,ENST00000276603	ENSP00000276602,ENSP00000276603	8	TERF1	Telomeric repeat-binding factor 1 (TTAGGG repeat-binding factor 1)(NIMA-interacting protein 2)(Telomeric protein Pin2/TRF1) [Source:UniProtKB/Swiss-Prot;Acc:P54274]	GO:0007049; GO:0032211; GO:0007067; GO:0010834; GO:0007004; GO:0042803; GO:0010521; GO:0008301; GO:0005515; GO:0005819; GO:0003691; GO:0003677; GO:0042162; GO:0005634; GO:0005654; GO:0005694; GO:0000781; GO:0032214; GO:0045449; GO:0051301; GO:0051974; GO:0000783	NM_017489,NM_003218	7013
PH_hs_0026154	1.89391e-10	0.00228616	1.84335e-05	398.982	236.644	415.329	16.4696	17.7105	49.1824	-0.810696	0.0981585	-0.89725	0.570107	1.07041	0.536909	-1.75406	1.07041	-1.86251	7.35964e-05	0.00220943	0.710652	0.999921	0.000787806	0.0117799	1	ENSG00000140511	ENST00000359595	ENSP00000352606	15	HAPLN3	Hyaluronan and proteoglycan link protein 3 Precursor [Source:UniProtKB/Swiss-Prot;Acc:Q96S86]	GO:0005578; GO:0005488; GO:0005540; GO:0007155; GO:0005576	NM_178232	145864
PH_hs_0036884	1.27238e-35	3.54423e-21	7.15955e-38	7563.91	4915.33	6159.31	597.777	509.685	467.567	-0.809304	-0.192208	-0.61376	0.570657	0.875265	0.653491	-1.75237	-1.14251	-1.53024	0.000220488	0.00514287	0.209075	0.999921	0.00627261	0.0504589	5	NA	NA		NA	NA	NA	NA	NA	NA
PH_hs_0004757	6.40938e-15	3.61446e-09	3.15376e-12	617.845	375.766	559.445	49.1945	25.9948	41.6734	-0.800087	-0.0256724	-0.775489	0.574315	0.982363	0.58419	-1.74121	-1.01795	-1.71177	1.85268e-07	1.342e-05	0.865057	0.999921	3.67366e-08	2.50046e-06	1	ENSG00000167601	ENST00000301178,ENST00000359092	ENSP00000301178,ENSP00000351995	19	AXL	Tyrosine-protein kinase receptor UFO Precursor (EC 2.7.10.1)(AXL oncogene) [Source:UniProtKB/Swiss-Prot;Acc:P30530]	GO:0016020; GO:0016740; GO:0006468; GO:0005524; GO:0007165; GO:0005515; GO:0004674; GO:0000166; GO:0004672; GO:0004713; GO:0004872; GO:0004714; GO:0031100; GO:0005887	NM_021913,NM_001699	558
PH_hs_0038333	0	3.7682e-20	4.77397e-28	11733.3	7987.22	10666.5	662.988	861.15	962.931	-0.800029	-0.0808796	-0.714165	0.574338	0.945481	0.609558	-1.74114	-1.05766	-1.64053	0.000507754	0.00989869	0.637349	0.999921	0.00497002	0.0428861	1	ENSG00000167286	ENST00000392884,ENST00000300692	ENSP00000376622,ENSP00000300692	11	CD3D	T-cell surface glycoprotein CD3 delta chain Precursor (T-cell receptor T3 delta chain)(CD3d antigen) [Source:UniProtKB/Swiss-Prot;Acc:P04234]	GO:0004888; GO:0005515; GO:0046982; GO:0016020; GO:0007166; GO:0042101; GO:0016021; GO:0045059; GO:0005886; GO:0005737	NM_000732,NM_001040651	915
PH_hs_0012693	3.54804e-21	2.24369e-09	1.2431e-06	827.414	503.938	794.661	62.877	54.3369	131.181	-0.796797	-0.0558842	-0.656111	0.575626	0.962005	0.634586	-1.73724	-1.0395	-1.57583	0.000389659	0.0080538	0.847518	0.999921	0.0596308	0.200261	1	ENSG00000226508	ENST00000438148,ENST00000452037,ENST00000436841	NA,NA,NA	2	AC104655.3	processed transcript	NA	NA	NA
PH_hs_0017329	7.73765e-16	2.85401e-13	1.36138e-10	951.072	589.188	986.433	94.7428	54.1971	126.123	-0.793577	0.09997	-0.856782	0.576912	1.07175	0.552183	-1.73337	1.07175	-1.81099	2.13635e-05	0.000766707	0.675633	0.999921	0.00112509	0.015159	3	NA	NA		2	NA	NA	NA	NA	NA
PH_hs_0022219	7.70714e-44	1.55229e-39	1.05443e-15	2100.12	1391.13	1883.66	136.633	90.1812	214.905	-0.792471	-0.0864565	-0.659567	0.577354	0.941833	0.633068	-1.73204	-1.06176	-1.57961	1.87475e-06	0.000100695	0.678912	0.999921	0.00409375	0.037475	1	ENSG00000059122	ENST00000445831,ENST00000416288,ENST00000344592,ENST00000253928,ENST00000399667	ENSP00000388138,ENSP00000399938,ENSP00000344122,ENSP00000253928,ENSP00000382575	16	FLYWCH1	FLYWCH-type zinc finger-containing protein 1 [Source:UniProtKB/Swiss-Prot;Acc:Q4VC44]	GO:0008270; GO:0003677; GO:0046872; GO:0005634	NM_020912,NM_032296	84256
PH_hs_0039113	3.97721e-21	1.8241e-15	5.04752e-15	1016.99	651.979	750.218	85.8845	57.2645	64.9794	-0.789909	-0.311578	-0.440353	0.578381	0.80576	0.736954	-1.72897	-1.24106	-1.35694	7.14337e-07	4.37213e-05	0.065488	0.999921	0.0278666	0.130722	2	ENSG00000137764	ENST00000340972,ENST00000354498,ENST00000178640,ENST00000395476	ENSP00000342101,ENSP00000346493,ENSP00000178640,ENSP00000378859	15	MAP2K5	Dual specificity mitogen-activated protein kinase kinase 5 (MAP kinase kinase 5)(MAPKK 5)(EC 2.7.12.2)(MAPK/ERK kinase 5) [Source:UniProtKB/Swiss-Prot;Acc:Q13163]	GO:0004674; GO:0004672; GO:0005524; GO:0006468; GO:0004713; GO:0005819; GO:0000166; GO:0000287; GO:0005515; GO:0016740; GO:0000165; GO:0007165; GO:0007507	NM_145160,NM_002757	5607
PH_hs_0026662	2.54e-13	3.66762e-14	1.16646e-16	2225.8	1474.68	1511.74	286.9	176.78	160.934	-0.789894	-0.39219	-0.379737	0.578387	0.761972	0.768578	-1.72895	-1.31238	-1.3011	5.77668e-07	3.64878e-05	0.0240355	0.837846	0.0207792	0.109048	1	ENSG00000078401	ENST00000379375	ENSP00000368683	6	EDN1	Endothelin-1 Precursor (Preproendothelin-1)(PPET1) [Contains Endothelin-1(ET-1);Big endothelin-1] [Source:UniProtKB/Swiss-Prot;Acc:P05305]	GO:0030147; GO:0030146; GO:0030072; GO:0019722; GO:0015758; GO:0014824; GO:0030185; GO:0030195; GO:0030818; GO:0031583; GO:0042313; GO:0042474; GO:0043179; GO:0043507; GO:0045321; GO:0045429; GO:0014065; GO:0014032; GO:0005179; GO:0031707; GO:0031708; GO:0001569; GO:0001701; GO:0003100; GO:0007205; GO:0007267; GO:0007507; GO:0007585; GO:0008217; GO:0009953; GO:0019229; GO:0010460; GO:0010595; GO:…	NM_001955	1906
PH_hs_0011021	9.82574e-12	1.77274e-05	5.11643e-06	645.845	406.725	796.041	65.5528	58.2293	141.299	-0.786839	0.345894	-1.08494	0.579613	1.27094	0.471412	-1.72529	1.27094	-2.12129	0.000301677	0.00656167	0.282856	0.999921	0.00268049	0.0280501	1	ENSG00000169989	ENST00000304337	ENSP00000355162	4	TIGD4	Tigger transposable element-derived protein 4 [Source:UniProtKB/Swiss-Prot;Acc:Q8IY51]	GO:0003676; GO:0000775; GO:0005634; GO:0045449; GO:0003677	NM_145720	201798
PH_hs_0002100	4.39108e-39	0	1.03055e-31	26406.4	18096.3	23912.4	2016.61	1061.49	2038.21	-0.786486	-0.0772297	-0.724377	0.579754	0.947876	0.605258	-1.72487	-1.05499	-1.65219	1.86543e-05	0.000683459	0.593167	0.999921	0.000181708	0.00373613	1	ENSG00000078124	ENST00000278544	ENSP00000278544	11	ACER3	Alkaline ceramidase 3 (Alkaline CDase 3)(AlkCDase 3)(EC 3.5.1.-)(Alkaline phytoceramidase)(aPHC)(Alkaline dihydroceramidase SB89) [Source:UniProtKB/Swiss-Prot;Acc:Q9NUN7]	GO:0016787; GO:0005789; GO:0016021; GO:0005794; GO:0016020; GO:0016811; GO:0005783; GO:0000139; GO:0006672	NM_018367	55331
PH_hs_0008443	3.31525e-06	0.0140351	0.000274927	365.971	215.76	363.261	33.5713	21.108	46.111	-0.784971	0.0723262	-0.849119	0.580363	1.05141	0.555124	-1.72306	1.05141	-1.8014	0.00017756	0.00430864	0.722485	0.999921	0.000252243	0.00479322	1	ENSG00000122574	ENST00000409123,ENST00000409290,ENST00000242140	ENSP00000386790,ENSP00000386878,ENSP00000242140	7	WIPF3	WAS/WASL-interacting protein family member 3 (Corticosteroids and regional expression protein 16 homolog) [Source:UniProtKB/Swiss-Prot;Acc:A6NGB9]	GO:0016021; GO:0005199; GO:0005198; GO:0003779; GO:0015629; GO:0030154; GO:0005249; GO:0005737; GO:0007283; GO:0017124; GO:0006813; GO:0007155; GO:0007275	NM_001080529	644150
PH_hs_0031941	3.71086e-31	2.82787e-13	1.38812e-17	922.139	576.182	819.608	56.0224	52.0397	66.8408	-0.784787	-0.0755328	-0.681728	0.580438	0.948992	0.623418	-1.72284	-1.05375	-1.60406	0.000288241	0.006322	0.668581	0.999921	0.00681119	0.0534836	1	ENSG00000106723	ENST00000375859	ENSP00000365019	9	SPIN1	Spindlin-1 (Ovarian cancer-related protein) [Source:UniProtKB/Swiss-Prot;Acc:Q9Y657]	GO:0007049; GO:0005819; GO:0005634; GO:0007275; GO:0007276	NM_006717	10927
PH_hs_0000053	0	4.98175e-35	7.22785e-24	1680.36	1096.92	1947.67	81.8054	71.0932	174.919	-0.782551	0.264428	-1.04993	0.581338	1.20116	0.482992	-1.72017	1.20116	-2.07043	8.58639e-05	0.00248329	0.134428	0.999921	7.06943e-07	3.48854e-05	1	ENSG00000005102	ENST00000437984,ENST00000318579,ENST00000393661,ENST00000329168	ENSP00000416436,ENSP00000321684,ENSP00000377271,ENSP00000328678	17	MEOX1	Homeobox protein MOX-1 (Mesenchyme homeobox 1) [Source:UniProtKB/Swiss-Prot;Acc:P50221]	GO:0005634; GO:0003700; GO:0045944; GO:0007275; GO:0006355; GO:0001757; GO:0043565; GO:0030528; GO:0003682	NM_004527,NM_001040002,NM_013999	4222
PH_hs_0039047	0.00282474	0.249391	0.0674868	253.269	153.098	215.475	18.1321	15.8175	20.2471	-0.781518	-0.109685	-0.664572	0.581755	0.92679	0.630876	-1.71894	-1.07899	-1.5851	1.67615e-05	0.000627207	0.57925	0.999921	0.00270186	0.0281729	3	NA	NA		3	NA	NA	NA	NA	NA
PH_hs_0004972	0	0	2.71873e-25	3352.65	2206.06	3136.96	223.835	122.541	286.61	-0.77964	-0.026677	-0.740719	0.582512	0.981679	0.598441	-1.7167	-1.01866	-1.67101	7.14322e-05	0.00214854	0.884793	0.999921	0.000844139	0.0123883	2	ENSG00000185842	ENST00000439375,ENST00000445597,ENST00000434413,ENST00000430092	ENSP00000392061,ENSP00000409472,ENSP00000404925,ENSP00000414402	1	DNAH14	Dynein heavy chain 14, axonemal (Axonemal beta dynein heavy chain 14)(Ciliary dynein heavy chain 14) [Source:UniProtKB/Swiss-Prot;Acc:Q0VDD8]	GO:0003777; GO:0007018; GO:0006278; GO:0005874; GO:0005929; GO:0030286; GO:0000166; GO:0017111; GO:0005524; GO:0003964	NM_001373,NM_001145154,NM_144989	127602
PH_hs_0025990	5.845e-14	6.0849e-15	5.05135e-11	938.104	581.305	835.559	101.073	47.9046	97.6583	-0.777038	-0.0623768	-0.679215	0.583564	0.957685	0.624505	-1.71361	-1.04418	-1.60127	0.000102196	0.0028174	0.770409	0.999921	0.00627812	0.0504775	1	ENSG00000135577	ENST00000258042	ENSP00000258042	6	NMBR	Neuromedin-B receptor (NMB-R)(Neuromedin-B-preferring bombesin receptor) [Source:UniProtKB/Swiss-Prot;Acc:P28336]	GO:0016021; GO:0005887; GO:0005886; GO:0007200; GO:0004946; GO:0004950; GO:0004983; GO:0004872; GO:0004966; GO:0007165; GO:0007186; GO:0004930	NM_002511	4829
PH_hs_0006115	2.64301e-22	2.21266e-17	1.43056e-19	4922.73	3387.59	4766.26	495.045	386.537	513.295	-0.77253	0.0227933	-0.758302	0.58539	1.01592	0.591192	-1.70826	1.01592	-1.6915	9.58601e-07	5.58571e-05	0.904446	0.999921	0.000594287	0.00942208	1	ENSG00000182162	ENST00000381297	ENSP00000370697	X	P2RY8	P2Y purinoceptor 8 (P2Y8) [Source:UniProtKB/Swiss-Prot;Acc:Q86VZ1]	GO:0007596; GO:0045028; GO:0015057; GO:0005886; GO:0007165; GO:0007186; GO:0016021; GO:0004947; GO:0004930; GO:0004872	NM_178129	286530
PH_hs_0011660	0	0	8.51291e-37	3411.63	2302.97	3867.57	164.116	131.149	291.901	-0.765947	0.230341	-1.00013	0.588067	1.17311	0.499954	-1.70049	1.17311	-2.00019	2.83009e-05	0.000980929	0.19072	0.999921	2.83022e-07	1.53581e-05	1	ENSG00000133477	ENST00000333407	ENSP00000330432	22	FAM83F	Protein FAM83F [Source:UniProtKB/Swiss-Prot;Acc:Q8NEG4]	NA	NM_138435	113828
PH_hs_0037125	5.33622e-13	4.70607e-08	2.9966e-13	799.048	516.029	680.012	84.8227	64.2691	60.2197	-0.764253	-0.084156	-0.652149	0.588758	0.943336	0.636332	-1.69849	-1.06007	-1.57151	4.7317e-06	0.000222376	0.653882	0.999921	0.00124679	0.0162175	5	NA	NA		NA	NA	NA	NA	NA	NA
PH_hs_0014393	2.48523e-33	3.73203e-18	3.93947e-28	10855.4	7781.61	6245.48	894.633	888.559	556.346	-0.755869	-0.681182	-0.0661532	0.59219	0.623654	0.955181	-1.68865	-1.60345	-1.04692	2.37434e-08	2.14247e-06	1.00277e-06	0.000989668	0.664404	0.811157	1	ENSG00000187688	ENST00000338560	ENSP00000342222	17	TRPV2	Transient receptor potential cation channel subfamily V member 2 (TrpV2)(Osm-9-like TRP channel 2)(OTRPC2)(Vanilloid receptor-like protein 1)(VRL-1) [Source:UniProtKB/Swiss-Prot;Acc:Q9Y5S1]	GO:0005622; GO:0004932; GO:0005887; GO:0016020; GO:0016021; GO:0007600; GO:0042470; GO:0009266; GO:0005262; GO:0005509; GO:0006816; GO:0005737; GO:0005216; GO:0006811; GO:0005886	NM_016113	51393
PH_hs_0040966	0	5.93656e-32	0	5890.76	4102.83	5686.65	350.004	337.865	358.695	-0.75422	0.0376613	-0.793067	0.592867	1.02645	0.577116	-1.68672	1.02645	-1.73275	8.41544e-07	5.01465e-05	0.79416	0.999921	3.77131e-07	1.99841e-05	2	ENSG00000184254	ENST00000415812,ENST00000346623,ENST00000329841,ENST00000425801	ENSP00000389573,ENSP00000343294,ENSP00000332256,ENSP00000395353	15	ALDH1A3	Aldehyde dehydrogenase family 1 member A3 (EC 1.2.1.5)(Aldehyde dehydrogenase 6)(Retinaldehyde dehydrogenase 3)(RALDH-3) [Source:UniProtKB/Swiss-Prot;Acc:P47895]	GO:0042573; GO:0043065; GO:0048048; GO:0055114; GO:0060166; GO:0005737; GO:0042574; GO:0021768; GO:0016491; GO:0008152; GO:0042803; GO:0004030; GO:0002072	NM_000693	220
PH_hs_0037891	0	0	3.08241e-30	48528.6	35746	43650.3	1526.77	2397.95	3827.54	-0.753325	-0.125595	-0.626926	0.593235	0.916626	0.647555	-1.68567	-1.09096	-1.54427	2.31625e-05	0.00082378	0.382417	0.999921	0.00263261	0.0277143	1	ENSG00000231755	ENST00000447175	NA	21	NCRNA00157	processed transcript	NA	NR_024354	NA
PH_hs_0031148	2.13929e-24	5.73115e-19	1.68898e-08	1451.3	965.494	1073.81	124.101	88.6597	162.751	-0.750017	-0.354484	-0.322757	0.594596	0.78215	0.79954	-1.68181	-1.27853	-1.25072	0.000173607	0.00425224	0.171148	0.999921	0.25105	0.452412	3	NA	NA		11	NA	NA	NA	NA	NA
PH_hs_0009280	4.22268e-25	2.17255e-34	5.138e-17	5318.09	3646.42	4628.21	502.609	287.05	538.479	-0.748346	-0.130408	-0.599918	0.595286	0.913573	0.659792	-1.67987	-1.0946	-1.51563	8.55293e-08	6.65317e-06	0.520283	0.999921	0.000337659	0.00608672	1	ENSG00000173482	ENST00000400053,ENST00000400060,ENST00000332175,ENST00000444013	ENSP00000382927,ENSP00000382933,ENSP00000331418,ENSP00000387608	18	PTPRM	Receptor-type tyrosine-protein phosphatase mu Precursor (Protein-tyrosine phosphatase mu)(R-PTP-mu)(EC 3.1.3.48) [Source:UniProtKB/Swiss-Prot;Acc:P28827]	GO:0016525; GO:0007165; GO:0031175; GO:0016311; GO:0007156; GO:0010842; GO:0031290; GO:0004725; GO:0048471; GO:0030027; GO:0016020; GO:0005913; GO:0010596; GO:0005887; GO:0042493; GO:0007155; GO:0006470; GO:0001937; GO:0016791; GO:0045296; GO:0016787; GO:0005515; GO:0005001; GO:0004872; GO:0005737	NM_002845,NM_001105244	5797
PH_hs_0008616	3.22495e-09	0.000244474	1.96465e-05	483.517	304.456	431.296	45.8546	37.5179	54.5835	-0.742513	-0.0666075	-0.67049	0.597697	0.954881	0.628293	-1.67309	-1.04725	-1.59161	5.99781e-05	0.0018644	0.676218	0.999921	0.000923286	0.0132738	1	ENSG00000187109	ENST00000431879,ENST00000261182,ENST00000393263	ENSP00000409795,ENSP00000261182,ENSP00000376947	12	NAP1L1	Nucleosome assembly protein 1-like 1 (NAP-1-related protein)(hNRP) [Source:UniProtKB/Swiss-Prot;Acc:P55209]	GO:0005678; GO:0005634; GO:0008284; GO:0006260; GO:0005515; GO:0042470; GO:0005783; GO:0006334	NM_139207,NM_004537	4673
PH_hs_0000209	0	3.3428e-28	1.11484e-33	6130.97	4329.42	5630.3	317.881	382.223	453.677	-0.742172	-0.0506856	-0.690275	0.597839	0.965477	0.619736	-1.67269	-1.03576	-1.61359	4.20538e-06	0.000200626	0.751482	0.999921	2.86331e-05	0.000848302	1	ENSG00000069869	ENST00000164316,ENST00000338963,ENST00000435532	ENSP00000164316,ENSP00000345530,ENSP00000410613	15	NEDD4	E3 ubiquitin-protein ligase NEDD4 (EC 6.3.2.-)(Neural precursor cell expressed developmentally down-regulated protein 4)(NEDD-4) [Source:UniProtKB/Swiss-Prot;Acc:P46934]	GO:0048471; GO:0042787; GO:0005622; GO:0042921; GO:0046824; GO:0050847; GO:0051592; GO:0000151; GO:0005829; GO:0000785; GO:0034644; GO:0032801; GO:0031623; GO:0016881; GO:0009405; GO:0010766; GO:0010768; GO:0006464; GO:0014068; GO:0019089; GO:0019941; GO:0031175; GO:0045732; GO:0005624; GO:0005737; GO:0070063; GO:0050816; GO:0050815; GO:0043130; GO:0031698; GO:0019904; GO:0019871; GO:0016874; GO:…	NM_198400,NM_006154	4734
PH_hs_0017581	3.84769e-14	3.22598e-11	1.47465e-08	716.337	440.372	510.13	67.4196	33.5855	49.4838	-0.740052	-0.361794	-0.368627	0.598718	0.778196	0.774519	-1.67024	-1.28502	-1.29112	0.000156791	0.0039551	0.00138025	0.178652	0.0693981	0.217793	3	NA	NA		8	NA	NA	NA	NA	NA
PH_hs_0028687	0.865757	0.820887	0.870792	75.7902	90.9537	77.4679	36.1521	20.827	37.9712	-0.736448	0.310052	-0.984307	0.600215	1.23975	0.505469	-1.66607	1.23975	-1.97836	0.000145656	0.00373992	0.039529	0.999921	5.86105e-07	2.95693e-05	4	ENSG00000181741,ENSG00000137714	NA		NA	RP3-468O1.2	NA	NA	NM_004109.3	2230
PH_hs_0027086	2.39812e-30	0	0	16742.6	11769.4	8977.55	1457.86	671.92	439.579	-0.733748	-0.745485	0.0214121	0.60134	0.596467	1.01495	-1.66295	-1.67654	1.01495	6.37009e-06	0.000291565	1.3079e-05	0.00625851	0.879767	0.939565	1	ENSG00000141524	ENST00000322933,ENST00000392467,ENST00000322914,ENST00000392466,ENST00000306591	ENSP00000313479,ENSP00000376260,ENSP00000313408,ENSP00000376259,ENSP00000306405	17	TMC6	Transmembrane channel-like protein 6 (Epidermodysplasia verruciformis protein 1)(Protein LAK-4) [Source:UniProtKB/Swiss-Prot;Acc:Q7Z403]	GO:0005789; GO:0005783; GO:0016021; GO:0016020; GO:0009405	NM_001127198,NM_007267	11322
PH_hs_0012610	9.46686e-23	1.45761e-08	9.75964e-13	1066.39	732.095	920.13	87.3363	103.501	101.272	-0.732205	-0.117752	-0.602261	0.601983	0.921623	0.658721	-1.66118	-1.08504	-1.51809	0.000306036	0.00661096	0.414818	0.999921	0.00438754	0.0393881	1	ENSG00000172940	ENST00000311856,ENST00000450935	ENSP00000310241,ENSP00000406929	3	SLC22A13	Solute carrier family 22 member 13 (Organic cation transporter-like 3)(ORCTL-3) [Source:UniProtKB/Swiss-Prot;Acc:Q9Y226]	GO:0016020; GO:0005887; GO:0055085; GO:0006810; GO:0022891; GO:0005215; GO:0015695; GO:0015101; GO:0016021	NM_004256	9390
PH_hs_0005890	0.0104901	0.318523	0.297124	240.34	144.504	168.39	24.2686	10.485	17.8103	-0.727054	-0.355228	-0.362755	0.604136	0.781746	0.777678	-1.65526	-1.27919	-1.28588	0.000446672	0.00896238	0.205903	0.999921	0.143288	0.325094	2	ENSG00000068024	ENST00000456922,ENST00000345617	ENSP00000406618,ENSP00000264606	2	HDAC4	Histone deacetylase 4 (HD4)(EC 3.5.1.98) [Source:UniProtKB/Swiss-Prot;Acc:P56524]	GO:0050826; GO:0007399; GO:0007275; GO:0006954; GO:0006350; GO:0001501; GO:0000122; GO:0016787; GO:0016564; GO:0004407; GO:0003677; GO:0008285; GO:0008134; GO:0042309; GO:0050825; GO:0007049; GO:0016568; GO:0030183; GO:0045843; GO:0005737; GO:0005634; GO:0000118	NM_006037	9759
PH_hs_0014626	0	0	9.4175e-39	12497	8878.62	11807.1	451.836	558.977	898.437	-0.721045	-0.0170655	-0.717504	0.606658	0.988241	0.608149	-1.64838	-1.0119	-1.64433	7.9593e-05	0.00234488	0.901666	0.999921	2.45384e-05	0.000743736	3	NA	NA		19	NA	NA	NA	NA	NA
PH_hs_0014312	0.000208471	0.048503	0.00279214	316.357	197.478	283.845	33.7998	24.6234	25.4081	-0.720957	-0.0226543	-0.699757	0.606695	0.98442	0.615676	-1.64828	-1.01583	-1.62423	0.000128933	0.00338767	0.880371	0.999921	0.000120301	0.00269076	1	ENSG00000141506	ENST00000269300,ENST00000447110,ENST00000444598	ENSP00000269300,ENSP00000392812,ENSP00000408397	17	PIK3R5	Phosphoinositide 3-kinase regulatory subunit 5 (PI3-kinase regulatory subunit 5)(PI3-kinase p101 subunit)(PtdIns-3-kinase p101)(p101-PI3K)(Phosphatidylinositol-4,5-bisphosphate 3-kinase regulatory subunit)(PtdIns-3-kinase regulatory subunit)(Protein FOAP-2) [Source:UniProtKB/Swiss-Prot;Acc:Q8WYR1]	GO:0005737; GO:0005634; GO:0016020	NM_014308,NM_001142633	23533
PH_hs_0037878	2.30719e-13	1.10497e-08	3.30338e-11	989.536	670.77	823.345	111.575	90.8856	94.448	-0.718794	-0.136561	-0.563776	0.607605	0.909685	0.676529	-1.64581	-1.09928	-1.47813	7.01552e-05	0.00211416	0.390548	0.999921	0.00486102	0.0423333	5	NA	NA		NA	NA	NA	NA	NA	NA
PH_hs_0017563	4.30584e-11	3.43013e-06	1.08347e-10	472.965	303.978	465.71	34.7531	19.32	25.4669	-0.713018	0.0946125	-0.808574	0.610043	1.06778	0.570946	-1.63923	1.06778	-1.75148	3.12572e-05	0.00107068	0.651481	0.999921	6.88382e-06	0.000258023	2	ENSG00000148655	ENST00000354343	ENSP00000346310	10	C10orf11	Leucine-rich repeat-containing protein C10orf11 [Source:UniProtKB/Swiss-Prot;Acc:Q9H2I8]	GO:0005515	NM_032024	83938
PH_hs_0040103	4.60641e-20	5.68082e-24	1.71391e-22	12559.2	8890.4	9944.76	1365.12	873.07	1010.89	-0.704741	-0.236404	-0.459479	0.613553	0.848859	0.727249	-1.62985	-1.17805	-1.37505	9.50126e-05	0.00267441	0.161897	0.999921	0.0275092	0.129798	3	NA	NA		5	NA	NA	NA	NA	NA
PH_hs_0022679	7.05161e-41	2.13031e-40	1.87981e-18	18452.5	13375.5	19279.3	1372.92	998.928	2202.71	-0.701524	0.0695955	-0.754558	0.614922	1.04942	0.592728	-1.62622	1.04942	-1.68711	0.000108985	0.00296722	0.709674	0.999921	0.00148361	0.0184906	1	ENSG00000076108	ENST00000379441,ENST00000179765	ENSP00000368754,ENSP00000179765	12	BAZ2A	Bromodomain adjacent to zinc finger domain protein 2A (Transcription termination factor I-interacting protein 5)(TTF-I-interacting protein 5)(Tip5)(hWALp3) [Source:UniProtKB/Swiss-Prot;Acc:Q9UIF9]	GO:0005634; GO:0005515; GO:0006355; GO:0003677; GO:0006350; GO:0008270; GO:0005731; GO:0006338; GO:0046872; GO:0030528	NM_013449	11176
PH_hs_0004623	1.9203e-14	1.21712e-08	1.36314e-07	680.177	441.487	619.062	60.7346	44.7449	81.462	-0.701007	-0.05067	-0.628277	0.615143	0.965488	0.646949	-1.62564	-1.03575	-1.54572	0.000502699	0.00984879	0.757464	0.999921	0.00840749	0.0616068	1	ENSG00000183036	ENST00000328619	ENSP00000329403	21	PCP4	Purkinje cell protein 4 (Brain-specific antigen PCP-4)(Brain-specific polypeptide PEP-19) [Source:UniProtKB/Swiss-Prot;Acc:P48539]	GO:0005829; GO:0007417; GO:0005634	NM_006198	5121
PH_hs_0023199	1.36329e-09	2.99388e-09	2.2704e-05	661.538	422.923	466.575	79.6258	37.5901	66.0141	-0.697398	-0.391527	-0.284577	0.616683	0.762322	0.820983	-1.62158	-1.31178	-1.21805	0.000505583	0.00987451	0.0543229	0.999921	0.155778	0.340093	1	ENSG00000175664	ENST00000380473	ENSP00000369840	13	C13orf26	Uncharacterized protein C13orf26 [Source:UniProtKB/Swiss-Prot;Acc:Q8N6G2]	NA	NM_152325	122046
PH_hs_0025238	2.15409e-12	5.61474e-06	1.01868e-06	516.093	337.678	392.271	39.0194	33.5142	28.6115	-0.695157	-0.258109	-0.413455	0.617642	0.836183	0.750823	-1.61906	-1.19591	-1.33187	0.000423824	0.00859128	0.183884	0.999921	0.0614485	0.203638	1	ENSG00000101811	ENST00000415585,ENST00000372972,ENST00000458320	ENSP00000387996,ENSP00000362063,ENSP00000407000	X	CSTF2	Cleavage stimulation factor 64 kDa subunit (CSTF 64 kDa subunit)(CstF-64)(CF-1 64 kDa subunit) [Source:UniProtKB/Swiss-Prot;Acc:P33240]	GO:0003676; GO:0006379; GO:0006378; GO:0003723; GO:0000398; GO:0005515; GO:0000166; GO:0005634	NM_001325	1478
PH_hs_0015619	4.17277e-32	2.1577e-36	4.87046e-11	955.081	648.516	696.707	58.1088	23.6855	73.3876	-0.69294	-0.370285	-0.292291	0.618592	0.773629	0.816604	-1.61657	-1.29261	-1.22458	9.59581e-06	0.000402833	0.0224065	0.812331	0.123562	0.299126	2	ENSG00000139793	ENST00000376685,ENST00000345429,ENST00000397601,ENST00000445661,ENST00000397597,ENST00000376673,ENST00000376679,ENST00000343600	ENSP00000365875,ENSP00000267287,ENSP00000380726,ENSP00000406842,ENSP00000380724,ENSP00000365861,ENSP00000365868,ENSP00000344214	13	MBNL2	Muscleblind-like protein 2 (Muscleblind-like protein-like)(Muscleblind-like protein-like 39)(Muscleblind-like protein 1) [Source:UniProtKB/Swiss-Prot;Acc:Q5VZF2]	GO:0042309; GO:0050826; GO:0003676; GO:0008270; GO:0050825; GO:0003723; GO:0005737; GO:0046872; GO:0005634	NM_144778,NM_207304	10150
PH_hs_0021383	0.86938	0.990377	0.94313	88.6494	45.7703	69.1655	12.5175	7.81074	15.9215	-0.691554	-0.203869	-0.543124	0.619187	0.868219	0.686283	-1.61502	-1.15178	-1.45712	1.49609e-05	0.000569273	0.745585	0.999921	0.0576219	0.196567	1	ENSG00000183035	ENST00000329312	ENSP00000331556	X	CYLC1	Cylicin-1 (Cylicin I)(Multiple-band polypeptide I) [Source:UniProtKB/Swiss-Prot;Acc:P35663]	GO:0030154; GO:0005737; GO:0005198; GO:0007275; GO:0005856; GO:0043159; GO:0007283	NM_021118	1538
PH_hs_0037788	1.84284e-06	0.0101935	0.000676745	344.346	219.565	318.606	23.3039	20.1732	32.6504	-0.69136	-0.0179925	-0.665798	0.61927	0.987606	0.63034	-1.61481	-1.01255	-1.58645	1.27487e-05	0.000503287	0.924943	0.999921	0.00180989	0.0211391	5	NA	NA		NA	NA	NA	NA	NA	NA
PH_hs_0030434	6.16903e-38	0	1.99177e-22	26673.3	19706.5	23716.6	2069.41	1320.95	2437.01	-0.685175	-0.120554	-0.562878	0.62193	0.919834	0.676951	-1.6079	-1.08715	-1.47721	0.00037698	0.00782246	0.46841	0.999921	0.0123543	0.0786288	2	ENSG00000182484	ENST00000359512,ENST00000285718	ENSP00000352498,ENSP00000285718	X	WASH6P	WAS protein family homolog 6 (Protein FAM39A) [Source:UniProtKB/Swiss-Prot;Acc:Q9NQA3]	GO:0008150; GO:0003779; GO:0005575; GO:0003674	NA	NA
PH_hs_0008387	4.22396e-18	8.30607e-14	7.54426e-17	1108.32	759.783	870.464	106.439	78.6508	76.3462	-0.683593	-0.213125	-0.451959	0.622613	0.862667	0.73105	-1.60613	-1.1592	-1.3679	0.00022351	0.00520568	0.153816	0.999921	0.0250401	0.122304	1	ENSG00000232521	ENST00000417527	ENSP00000401950	4	AC023424.7	HCG1791715Putative uncharacterized protein DKFZp434I0714 Fragment ; [Source:UniProtKB/TrEMBL;Acc:Q9NTH0]	NA	NA	54553
PH_hs_0038340	2.87855e-13	5.05948e-25	5.27986e-10	2290.09	1568.61	1774.88	296.59	136.166	263.831	-0.683009	-0.277363	-0.403985	0.622865	0.825098	0.755768	-1.60548	-1.21198	-1.32316	0.000304768	0.00659259	0.0740828	0.999921	0.0583028	0.197876	2	ENSG00000081770	ENST00000348972,ENST00000194097,ENST00000380700	ENSP00000311089,ENSP00000194097,ENSP00000370076	5	BIRC1	Baculoviral IAP repeat-containing protein 1 (Neuronal apoptosis inhibitory protein) [Source:UniProtKB/Swiss-Prot;Acc:Q13075]	GO:0006952; GO:0007399; GO:0005622; GO:0000166; GO:0008270; GO:0006916; GO:0006915; GO:0046872; GO:0017111	NM_004536,NM_022892	4671
PH_hs_0032935	1.30948e-13	2.74473e-07	2.58876e-08	537.461	350.932	453.491	39.0399	28.7059	36.276	-0.682256	-0.125782	-0.537279	0.62319	0.916507	0.689069	-1.60465	-1.0911	-1.45123	0.000158117	0.00397583	0.457644	0.999921	0.0100377	0.0691818	2	ENSG00000226829	ENST00000446187	NA	7	RP5-945F2.3	processed transcript	NA	NA	NA
PH_hs_0010335	2.03446e-22	2.19724e-32	5.12133e-16	1118.91	779.711	916.774	94.0855	43.5364	85.8107	-0.68089	-0.176966	-0.462739	0.623781	0.884561	0.725608	-1.60313	-1.1305	-1.37816	1.769e-10	2.71207e-08	0.259868	0.999921	0.00640103	0.0513611	1	ENSG00000065357	ENST00000331886,ENST00000402956,ENST00000412897,ENST00000394147,ENST00000394145	ENSP00000328405,ENSP00000385792,ENSP00000395713,ENSP00000377703,ENSP00000377701	12	DGKA	Diacylglycerol kinase alpha (DAG kinase alpha)(EC 2.7.1.107)(Diglyceride kinase alpha)(DGK-alpha)(80 kDa diacylglycerol kinase) [Source:UniProtKB/Swiss-Prot;Acc:P23743]	GO:0004143; GO:0005886; GO:0005509; GO:0007242; GO:0005829; GO:0016740; GO:0019992; GO:0005543; GO:0008270; GO:0007205	NM_201554,NM_201445,NM_201444,NM_001345	1606
PH_hs_0034133	3.3649e-25	0	4.6098e-35	1481.7	1032.81	1170.38	124.82	51.5154	71.0185	-0.680579	-0.201207	-0.47763	0.623915	0.869822	0.718157	-1.60278	-1.14966	-1.39245	2.71943e-05	0.000950056	0.14521	0.999921	0.00027793	0.00518157	4	ENSG00000236000,ENSG00000225491,ENSG00000189136,ENSG00000225273,ENSG00000223636	NA		NA	AC011295.3-4	NA	NA	NA	NA
PH_hs_0031766	6.91366e-26	2.7542e-33	4.34619e-31	4703.11	3394.47	3609.59	435.22	270.922	297.259	-0.677361	-0.261216	-0.433597	0.625308	0.834385	0.740413	-1.59921	-1.19849	-1.3506	6.29224e-05	0.00194624	0.0862868	0.999921	0.000112041	0.0025567	1	ENSG00000164733	ENST00000420692,ENST00000345125,ENST00000434271,ENST00000415599,ENST00000353047,ENST00000453527	ENSP00000393949,ENSP00000342070,ENSP00000415889,ENSP00000411254,ENSP00000345672,ENSP00000409917	8	CTSB	Cathepsin B Precursor (EC 3.4.22.1)(Cathepsin B1)(APP secretase)(APPS) [Contains Cathepsin B light chain;Cathepsin B heavy chain] [Source:UniProtKB/Swiss-Prot;Acc:P07858]	GO:0042277; GO:0006508; GO:0009897; GO:0008234; GO:0005739; GO:0005576; GO:0042470; GO:0016324; GO:0005625; GO:0005764; GO:0004197; GO:0008233; GO:0030984; GO:0009611; GO:0042981; GO:0050790; GO:0005622	NM_147782,NM_147783,NM_147781,NM_147780,NM_001908	1508
PH_hs_0003926	2.31563e-26	2.08442e-20	8.72044e-21	15772.9	11674.2	14841	1480.58	1256.83	1583.73	-0.672046	-0.023518	-0.631191	0.627616	0.983831	0.645643	-1.59333	-1.01644	-1.54884	0.000373696	0.00777362	0.898193	0.999921	0.00757194	0.0574986	2	ENSG00000171914	ENST00000442402,ENST00000306829	ENSP00000390602,ENSP00000303476	15	TLN2	Talin-2 [Source:UniProtKB/Swiss-Prot;Acc:Q9Y4G6]	GO:0006935; GO:0007016; GO:0005925; GO:0007043; GO:0007155; GO:0009168; GO:0001726; GO:0005737; GO:0005856; GO:0005886; GO:0015629; GO:0016020; GO:0005911; GO:0007165; GO:0045202; GO:0019239; GO:0005515; GO:0003779; GO:0004871; GO:0005198; GO:0005200	NM_015059	83660
PH_hs_0016956	8.79662e-24	1.31919e-11	4.62175e-17	1830.24	1371.1	1719.02	165.3	183.405	184.376	-0.671448	0.00559367	-0.657758	0.627876	1.00388	0.633863	-1.59267	1.00388	-1.57763	9.60209e-06	0.000402833	0.967753	0.999921	0.000422045	0.00722833	1	ENSG00000167634	ENST00000427260,ENST00000328092,ENST00000446217,ENST00000340844,ENST00000448121	ENSP00000402474,ENSP00000329568,ENSP00000414273,ENSP00000339491,ENSP00000409137	19	NLRP7	NACHT, LRR and PYD domains-containing protein 7 (PYRIN-containing APAF1-like protein 3)(Nucleotide-binding oligomerization domain protein 12) [Source:UniProtKB/Swiss-Prot;Acc:Q8WX94]	GO:0006952; GO:0005524; GO:0017111; GO:0000166; GO:0005515	NM_001127255,NM_206828,NM_139176	199713
PH_hs_0031041	4.04422e-21	0	2.60241e-27	2795.94	2003.54	2109	281.713	124.879	177.299	-0.669708	-0.259602	-0.396147	0.628634	0.835318	0.759885	-1.59075	-1.19715	-1.31599	7.17501e-06	0.000319157	0.177056	0.999921	0.0181758	0.10032	1	ENSG00000108375	ENST00000407977	ENSP00000385328	17	RNF43	RING finger protein 43 Precursor [Source:UniProtKB/Swiss-Prot;Acc:Q68DV7]	GO:0005515; GO:0008270; GO:0005886; GO:0016021; GO:0046872	NM_017763	54894
PH_hs_0020641	0	4.42275e-19	3.08597e-25	1920.46	1419.42	2051.38	113.435	141.94	179.74	-0.668676	0.13907	-0.798912	0.629084	1.10119	0.574782	-1.58961	1.10119	-1.73979	0.000233179	0.00539111	0.484545	0.999921	0.000227928	0.00441622	1	ENSG00000114650	ENST00000383739,ENST00000360832,ENST00000441517,ENST00000339815,ENST00000320017,ENST00000265565	ENSP00000373245,ENSP00000354078,ENSP00000416847,ENSP00000344800,ENSP00000324296,ENSP00000265565	3	SCAP	Sterol regulatory element-binding protein cleavage-activating protein (SREBP cleavage-activating protein)(SCAP) [Source:UniProtKB/Swiss-Prot;Acc:Q12770]	GO:0045716; GO:0045541; GO:0008203; GO:0008202; GO:0000139; GO:0005789; GO:0016021; GO:0051082; GO:0006629; GO:0005783; GO:0005794; GO:0016020; GO:0006994; GO:0031410	NM_012235	22937
PH_hs_0040182	2.33525e-15	4.29046e-11	4.67358e-10	792.119	549.809	784.852	74.3728	55.3857	95.1921	-0.663736	0.0741856	-0.707062	0.631241	1.05277	0.612567	-1.58418	1.05277	-1.63248	4.59e-06	0.000217008	0.657609	0.999921	0.000514338	0.00845153	1	ENSG00000163596	ENST00000392237	ENSP00000376070	2	ICA1L	Islet cell autoantigen 1-like protein (Amyotrophic lateral sclerosis 2 chromosomal region candidate gene 15 protein) [Source:UniProtKB/Swiss-Prot;Acc:Q8NDH6]	NA	NM_138468,NM_178231	130026
PH_hs_0025386	7.00932e-23	1.45275e-17	1.73286e-22	733.987	509.334	692.022	47.3996	29.6105	35.757	-0.659417	0.0284923	-0.68056	0.633134	1.01995	0.623923	-1.57944	1.01995	-1.60276	1.45209e-05	0.000556553	0.820017	0.999921	7.95316e-07	3.88818e-05	1	ENSG00000085998	ENST00000371992,ENST00000396420,ENST00000371986,ENST00000371984	ENSP00000361060,ENSP00000379698,ENSP00000361054,ENSP00000361052	1	POMGNT1	Protein O-linked-mannose beta-1,2-N-acetylglucosaminyltransferase 1 (POMGnT1)(EC 2.4.1.-)(UDP-GlcNAc:alpha-D-mannoside beta-1,2-N-acetylglucosaminyltransferase I.2)(GnT I.2) [Source:UniProtKB/Swiss-Prot;Acc:Q8WZA1]	GO:0005794; GO:0005792; GO:0003827; GO:0000139; GO:0016020; GO:0006487; GO:0016757; GO:0047223; GO:0030145; GO:0006493; GO:0016021	NM_017739,NR_024332	55624
PH_hs_0008015	1.97182e-17	5.46977e-19	3.80578e-12	1128.33	790.955	1221.27	111.52	66.9757	151.232	-0.659326	0.176987	-0.810103	0.633174	1.13052	0.570341	-1.57934	1.13052	-1.75334	9.35501e-05	0.0026474	0.369125	0.999921	0.000398496	0.00693022	2	ENSG00000186153	ENST00000406884,ENST00000408984,ENST00000402655	ENSP00000384495,ENSP00000386161,ENSP00000384238	16	WWOX	WW domain-containing oxidoreductase (EC 1.1.1.-)(Fragile site FRA16D oxidoreductase) [Source:UniProtKB/Swiss-Prot;Acc:Q9NZC7]	GO:0005488; GO:0008152; GO:0003824; GO:0005634; GO:0055114; GO:0045786; GO:0005515; GO:0005737; GO:0005739; GO:0005794; GO:0009239; GO:0008667; GO:0008202; GO:0050662; GO:0016491; GO:0046983	NM_130844,NM_016373,NM_130791	51741
PH_hs_0016651	1.26977e-10	2.36984e-09	7.13165e-09	593.876	392.341	577.745	61.3428	29.6567	62.7877	-0.653617	0.0698893	-0.729913	0.635685	1.04964	0.60294	-1.57311	1.04964	-1.65854	0.000248426	0.00563634	0.679636	0.999921	6.92812e-06	0.000258023	2	ENSG00000141098	ENST00000268797	ENSP00000268797	16	GFOD2	Glucose-fructose oxidoreductase domain-containing protein 2 Precursor (EC 1.-.-.-) [Source:UniProtKB/Swiss-Prot;Acc:Q3B7J2]	GO:0016491; GO:0055114; GO:0005576; GO:0005488; GO:0003824; GO:0005578; GO:0009055; GO:0008152	NM_030819	81577
PH_hs_0016287	8.27897e-18	1.58171e-26	2.4864e-12	999.339	694.611	705.223	93.8153	41.2372	68.4921	-0.645206	-0.343594	-0.237572	0.639401	0.788076	0.848171	-1.56396	-1.26891	-1.17901	0.00030471	0.00659259	0.162665	0.999921	0.327899	0.532699	2	ENSG00000134882	ENST00000325028,ENST00000376440,ENST00000403766,ENST00000355700	ENSP00000317007,ENSP00000365623,ENSP00000383911,ENSP00000347928	13	PHGDHL1	Ubiquitin-associated domain-containing protein 2 Precursor (Phosphoglycerate dehydrogenase-like protein 1) [Source:UniProtKB/Swiss-Prot;Acc:Q8NBM4]	GO:0016020; GO:0016021	NM_177967,NM_001144072,NR_026644	337867
PH_hs_0041139	0.837551	0.938348	0.840833	91.0864	73.1148	93.2807	20.8934	9.4874	23.6985	-0.639388	0.0636598	-0.670499	0.641985	1.04511	0.628289	-1.55767	1.04511	-1.59162	1.1705e-05	0.000478843	0.916687	0.999921	0.338971	0.544678	1	ENSG00000185046	ENST00000329257	ENSP00000331381	12	ANKS1B	Ankyrin repeat and sterile alpha motif domain-containing protein 1B (Amyloid-beta protein intracellular domain-associated protein 1)(AIDA-1)(E2A-PBX1-associated protein)(EB-1) [Source:UniProtKB/Swiss-Prot;Acc:Q7Z6G8]	GO:0005634; GO:0005737; GO:0005886; GO:0030054; GO:0042995; GO:0045211; GO:0045202	NM_152788,NM_181670	56899
PH_hs_0019577	0.0567063	0.494351	0.316881	199.214	128.164	164.75	12.5411	7.68572	11.302	-0.635721	-0.122434	-0.498671	0.643619	0.918636	0.707758	-1.55371	-1.08857	-1.41291	0.000459707	0.00916937	0.556768	0.999921	0.0217791	0.112288	1	ENSG00000005981	ENST00000257621,ENST00000325885,ENST00000428113	ENSP00000257621,ENSP00000321388,ENSP00000397070	7	ASB4	Ankyrin repeat and SOCS box protein 4 (ASB-4) [Source:UniProtKB/Swiss-Prot;Acc:Q9Y574]	GO:0019941; GO:0007242	NM_016116,NM_145872	51666
PH_hs_0006967	2.44061e-32	0	2.43129e-32	1736.59	1271.5	1441.01	130.307	50.3507	101.009	-0.634003	-0.146451	-0.477528	0.644386	0.90347	0.718207	-1.55186	-1.10684	-1.39236	4.59513e-05	0.00149304	0.341654	0.999921	0.00502443	0.0432721	1	ENSG00000103253	ENST00000341413,ENST00000389701,ENST00000389703	ENSP00000341952,ENSP00000374351,ENSP00000374353	16	HAGHL	Hydroxyacylglutathione hydrolase-like protein (EC 3.1.2.-) [Source:UniProtKB/Swiss-Prot;Acc:Q6PII5]	GO:0008270; GO:0016787; GO:0046872	NM_032304,NM_207112	84264
PH_hs_0000361	3.16695e-13	7.53799e-12	7.71649e-07	1615.06	1209.54	1084.96	202.12	156.676	190.994	-0.63168	-0.462225	-0.114348	0.645425	0.725866	0.9238	-1.54937	-1.37766	-1.08249	9.33768e-05	0.00264724	0.0358606	0.999921	0.6205	0.781723	1	ENSG00000122180	ENST00000241651	ENSP00000241651	1	MYOG	Myogenin (Myogenic factor 4)(Myf-4) [Source:UniProtKB/Swiss-Prot;Acc:P15173]	GO:0048741; GO:0007517; GO:0030154; GO:0045449; GO:0045944; GO:0007275; GO:0005634; GO:0006355; GO:0030528; GO:0016563; GO:0003700; GO:0003677	NM_002479	4656
PH_hs_0025860	1.02866e-14	4.26834e-13	4.6844e-14	1509.14	1110.22	1034.96	175.502	133.076	111.352	-0.631653	-0.382999	-0.214307	0.645436	0.766842	0.86196	-1.54934	-1.30405	-1.16015	0.000196697	0.0046919	0.0616724	0.999921	0.242117	0.442149	1	ENSG00000204634	ENST00000376840,ENST00000409318	ENSP00000366036,ENSP00000386856	2	TBC1D8	TBC1 domain family member 8 (Vascular Rab-GAP/TBC-containing protein)(AD 3) [Source:UniProtKB/Swiss-Prot;Acc:O95759]	GO:0032313; GO:0005096; GO:0008284; GO:0008015; GO:0005097; GO:0016020; GO:0005622	NM_001102426	11138
PH_hs_0025244	0	0	0	11996.7	9189.71	12414.3	631.905	611.044	853.307	-0.629727	0.120253	-0.758374	0.646299	1.08693	0.591162	-1.54727	1.08693	-1.69158	1.86362e-05	0.000683459	0.304053	0.999921	1.51302e-06	6.90523e-05	1	ENSG00000172164	ENST00000395601	ENSP00000378965	8	SNTB1	Beta-1-syntrophin (59 kDa dystrophin-associated protein A1 basic component 1)(DAPA1B)(Tax interaction protein 43)(TIP-43)(Syntrophin-2)(BSYN2) [Source:UniProtKB/Swiss-Prot;Acc:Q13884]	GO:0005516; GO:0005515; GO:0005509; GO:0006936; GO:0030054; GO:0016010; GO:0003779; GO:0045202; GO:0005737; GO:0005886; GO:0005856	NM_021021	6641
PH_hs_0039375	9.44153e-27	2.15765e-16	2.38933e-10	954.982	691.122	931.804	66.5669	60.3391	118.797	-0.629084	0.0194892	-0.598192	0.646587	1.0136	0.660581	-1.54658	1.0136	-1.51382	0.000128835	0.00338767	0.929683	0.999921	0.0165371	0.0942396	2	ENSG00000181061	ENST00000452906,ENST00000430190,ENST00000431549,ENST00000321331,ENST00000418900,ENST00000450099	ENSP00000398064,ENSP00000408289,ENSP00000406044,ENSP00000319393,ENSP00000402160,ENSP00000408467	3	CCDC13	Coiled-coil domain-containing protein 13 [Source:UniProtKB/Swiss-Prot;Acc:Q8IYE1]	GO:0016020; GO:0006950; GO:0016021; GO:0043234; GO:0005515	NM_014056,NM_001099669,NM_001099668	25994
PH_hs_0004470	1.06998e-25	2.55698e-38	4.01487e-12	16494.2	12684.7	12229.6	1570.44	973.563	1766.99	-0.621583	-0.36677	-0.210679	0.649957	0.775517	0.86413	-1.53856	-1.28946	-1.15723	1.53406e-06	8.41125e-05	0.0907566	0.999921	0.274734	0.478975	1	ENSG00000096433	ENST00000374316	ENSP00000363435	6	ITPR3	Inositol 1,4,5-trisphosphate receptor type 3 (Type 3 inositol 1,4,5-trisphosphate receptor)(Type 3 InsP3 receptor)(IP3 receptor isoform 3)(InsP3R3) [Source:UniProtKB/Swiss-Prot;Acc:Q14573]	GO:0035091; GO:0015085; GO:0005515; GO:0005509; GO:0005262; GO:0005220; GO:0000822; GO:0005216; GO:0043533; GO:0006811; GO:0043209; GO:0043025; GO:0016021; GO:0016020; GO:0005903; GO:0005886; GO:0005792; GO:0005789; GO:0007165; GO:0007186; GO:0050916; GO:0005640; GO:0005654; GO:0005730; GO:0005737; GO:0005634; GO:0008095; GO:0051291; GO:0051260; GO:0050917; GO:0005783; GO:0007204; GO:0050913; GO:…	NM_002224	3710
PH_hs_0022591	1.01664e-14	6.88926e-10	5.12583e-09	820.05	589.871	626.533	80.7537	68.2483	72.0632	-0.616394	-0.268374	-0.322498	0.652299	0.830255	0.799684	-1.53304	-1.20445	-1.25049	0.000224427	0.00521934	0.11549	0.999921	0.0959793	0.259638	1	ENSG00000111142	ENST00000261220,ENST00000323666	ENSP00000261220,ENSP00000325312	12	METAP2	Methionine aminopeptidase 2 (MetAP 2)(MAP 2)(EC 3.4.11.18)(Peptidase M 2)(Initiation factor 2-associated 67 kDa glycoprotein)(p67eIF2)(p67) [Source:UniProtKB/Swiss-Prot;Acc:P50579]	GO:0004177; GO:0006508; GO:0018206; GO:0031365; GO:0005737; GO:0008235; GO:0009987; GO:0050897; GO:0046872; GO:0016485; GO:0008233	NM_006838	10988
PH_hs_0039235	9.14449e-20	1.67015e-14	4.32017e-16	785.631	566.759	808.15	60.7869	46.7816	70.0046	-0.614671	0.128696	-0.730617	0.653079	1.09331	0.602646	-1.53121	1.09331	-1.65935	5.05311e-05	0.00161199	0.523615	0.999921	0.000110276	0.00252889	2	ENSG00000176771	ENST00000409261,ENST00000409213,ENST00000405974,ENST00000317721	ENSP00000387128,ENSP00000386952,ENSP00000385692,ENSP00000380603	2	AC010974.1	Nck-associated protein 5 (NAP-5)(Peripheral clock protein) [Source:UniProtKB/Swiss-Prot;Acc:O14513]	GO:0003674; GO:0008150; GO:0005575; GO:0005515	NM_207363,NM_207481	344148
PH_hs_0036267	9.5406e-25	4.41194e-31	1.22309e-13	1678.04	1260.41	1212.12	146.186	92.0906	139.224	-0.611088	-0.371556	-0.213106	0.654703	0.772949	0.862678	-1.52741	-1.29375	-1.15918	3.57327e-05	0.00120825	0.0383738	0.999921	0.231413	0.429557	2	ENSG00000134851	ENST00000381334	ENSP00000370736	4	TMEM165	Transmembrane protein 165 (Transmembrane protein TPARL)(Transmembrane protein PT27) [Source:UniProtKB/Swiss-Prot;Acc:Q9HC07]	GO:0016020; GO:0016021	NM_018475	55858
PH_hs_0039314	1.41873e-06	1.28958e-05	0.00163406	447.896	302.164	322.152	54.4709	23.592	42.0927	-0.60844	-0.357369	-0.219404	0.655905	0.780587	0.85892	-1.52461	-1.28109	-1.16425	7.48844e-05	0.00223256	0.0700434	0.999921	0.202465	0.398295	2	ENSG00000187391	ENST00000404825,ENST00000354212,ENST00000419488	ENSP00000385753,ENSP00000346151,ENSP00000405766	7	MAGI2	Membrane-associated guanylate kinase, WW and PDZ domain-containing protein 2 (Membrane-associated guanylate kinase inverted 2)(MAGI-2)(Atrophin-1-interacting protein 1)(Atrophin-1-interacting protein A) [Source:UniProtKB/Swiss-Prot;Acc:Q86UL8]	GO:0005515; GO:0030054; GO:0005886; GO:0019902; GO:0019717; GO:0045202	NM_012301	9863
PH_hs_0040762	2.15179e-23	1.02815e-16	4.6365e-13	769.663	555.368	562.507	51.0557	39.3056	38.9387	-0.607644	-0.30892	-0.253779	0.656268	0.807246	0.838697	-1.52377	-1.23878	-1.19233	0.000124438	0.00330808	0.145744	0.999921	0.20177	0.397474	2	ENSG00000064225	ENST00000265261,ENST00000394162	ENSP00000265261,ENSP00000377717	3	ST3GAL6	Type 2 lactosamine alpha-2,3-sialyltransferase (EC 2.4.99.-)(CMP-NeuAc:beta-galactoside alpha-2,3-sialyltransferase VI)(ST3Gal VI)(Sialyltransferase 10) [Source:UniProtKB/Swiss-Prot;Acc:Q9Y274]	GO:0006040; GO:0008373; GO:0009249; GO:0000139; GO:0016020; GO:0016021; GO:0030173; GO:0006664; GO:0006486; GO:0005794	NM_006100	10402
PH_hs_0033155	4.32953e-31	1.20569e-25	1.00601e-30	982.12	727.233	939.028	62.3391	46.4618	53.735	-0.605392	0.0529107	-0.643852	0.657293	1.03736	0.640002	-1.52139	1.03736	-1.5625	5.39175e-07	3.44701e-05	0.666521	0.999921	3.7817e-06	0.000153081	4	ENSG00000231259,ENSG00000234231,ENSG00000204745,ENSG00000153107	NA		NA	AC125232.1	NA	NA	NM_022662.2	64682
PH_hs_0014050	0	2.53841e-26	3.86711e-16	14028.7	11165.5	14395.8	830.956	1045.68	1768.14	-0.605155	0.0260426	-0.594101	0.657401	1.01822	0.662457	-1.52114	1.01822	-1.50953	1.31615e-05	0.000516997	0.895563	0.999921	0.00829656	0.0611344	1	ENSG00000100068	ENST00000402859,ENST00000215872	ENSP00000384291,ENSP00000215872	22	LRP5L	Low-density lipoprotein receptor-related protein 5-like protein [Source:UniProtKB/Swiss-Prot;Acc:A4QPB2]	GO:0016020	NM_182492,NM_001135772	91355
PH_hs_0025450	0.898494	0.983179	0.954375	83.3603	54.0804	67.4216	10.2222	6.06442	8.72633	-0.60468	-0.0962919	-0.498547	0.657617	0.935434	0.707819	-1.52064	-1.06902	-1.41279	2.37965e-06	0.000123204	0.919875	0.999921	0.0167902	0.0952994	1	ENSG00000112053	ENST00000355574,ENST00000355093,ENST00000394602,ENST00000346944	ENSP00000347778,ENSP00000347208,ENSP00000378100,ENSP00000312474	6	SLC26A8	Testis anion transporter 1 (Anion exchange transporter)(Solute carrier family 26 member 8) [Source:UniProtKB/Swiss-Prot;Acc:Q96RN1]	GO:0019532; GO:0005215; GO:0007283; GO:0007126; GO:0006821; GO:0006811; GO:0006810; GO:0015116; GO:0019531; GO:0015380; GO:0005254; GO:0016021; GO:0007275; GO:0008272; GO:0030154; GO:0005886; GO:0047485; GO:0016020	NM_052961,NM_138718	116369
PH_hs_0019739	1.36551e-28	2.91467e-16	2.99857e-30	4661.83	3644.58	4256.27	408.597	433.231	359.119	-0.597265	-0.0346442	-0.544078	0.661006	0.976272	0.68583	-1.51285	-1.0243	-1.45809	0.000165076	0.00409583	0.818182	0.999921	0.00659735	0.0523248	3	NA	NA		HSCHR6_MHC_DBB,HSCHR6_MHC_MCF,HSCHR6_MHC_APD,HSCHR6_MHC_COX,6,HSCHR6_MHC_MANN,HSCHR6_MHC_SSTO,HSCHR6_MHC_QBL	NA	NA	NA	NA	NA
PH_hs_0019764	2.29464e-27	2.45207e-35	3.76058e-18	1313.82	995.844	1065.31	102.322	61.4737	97.7117	-0.593873	-0.195852	-0.385949	0.662562	0.873057	0.765275	-1.50929	-1.1454	-1.30672	6.74814e-09	6.93842e-07	0.0263923	0.888617	0.000446431	0.00754774	3	NA	NA		19	NA	NA	NA	NA	NA
PH_hs_0000446	5.78258e-37	1.73766e-20	0	1914.57	1500	1656.87	135.265	145.162	94.4682	-0.591892	-0.07864	-0.507145	0.663472	0.94695	0.703613	-1.50722	-1.05602	-1.42124	0.000255388	0.00576999	0.665105	0.999921	0.00263913	0.0277645	1	ENSG00000067082	ENST00000173785	ENSP00000173785	10	COPEB	Krueppel-like factor 6 (Core promoter element-binding protein)(B-cell-derived protein 1)(Proto-oncogene BCD1)(Transcription factor Zf9)(GC-rich sites-binding factor GBF) [Source:UniProtKB/Swiss-Prot;Acc:Q99612]	GO:0006355; GO:0005622; GO:0005737; GO:0005634; GO:0030183; GO:0019221; GO:0003677; GO:0006350; GO:0046872; GO:0016563; GO:0008270	NM_001008490,NM_001300,NM_001160125	1316
PH_hs_0034413	4.16661e-26	2.62238e-25	7.71032e-20	1744.63	1336.65	2066.82	148.279	111.975	208.166	-0.591308	0.299316	-0.873731	0.663741	1.23056	0.545734	-1.50661	1.23056	-1.8324	0.000128025	0.00337503	0.0866008	0.999921	1.70594e-05	0.000549766	1	ENSG00000186364	ENST00000334513,ENST00000444015	ENSP00000334437,ENSP00000392616	1	NUDT17	Putative nucleoside diphosphate-linked moiety X motif 17, mitochondrial Precursor (Nudix motif 17)(EC 3.6.1.-) [Source:UniProtKB/Swiss-Prot;Acc:P0C025]	GO:0005739; GO:0030145; GO:0016787; GO:0000287	NM_001012758	200035
PH_hs_0004408	3.81558e-17	8.72626e-32	2.15612e-30	942.781	1654.44	1033.76	88.8098	126.267	64.6028	0.585906	0.267973	0.312938	1.50098	1.20411	1.24223	1.50098	1.20411	1.24223	1.18584e-05	0.00048138	0.0670516	0.999921	0.0149495	0.0883489	1	ENSG00000002330	ENST00000394532,ENST00000309032,ENST00000394531	ENSP00000378040,ENSP00000309103,ENSP00000378039	11	BAD	Bcl2 antagonist of cell death (BAD)(Bcl-2-binding component 6)(Bcl-2-like protein 8)(Bcl2-L-8)(Bcl-XL/Bcl-2-associated death promoter) [Source:UniProtKB/Swiss-Prot;Acc:Q92934]	GO:0005737; GO:0008633; GO:0006917; GO:0005515; GO:0016020; GO:0005829; GO:0005739; GO:0005741	NM_004322,NM_032989	572
PH_hs_0012104	0.91775	0.821993	0.994359	74.5241	88.3226	29.8473	18.7661	25.5745	8.09499	0.587984	-0.55651	1.18052	1.50315	0.679945	2.26659	1.50315	-1.47071	2.26659	1.05407e-05	0.000438022	0.0862163	0.999921	0.000299081	0.00547887	1	ENSG00000159905	ENST00000426739,ENST00000244316	ENSP00000400878,ENSP00000244316	19	ZNF234	Zinc finger protein 234 (Zinc finger protein 4)(HZF4) [Source:UniProtKB/Swiss-Prot;Acc:Q14588]	GO:0006350; GO:0005622; GO:0006355; GO:0003676; GO:0003677; GO:0046872; GO:0008270; GO:0005634	NM_006630,NM_001144824	10780
PH_hs_0020619	0.0402934	1.02135e-06	0.288462	208.833	325.816	170.103	17.2069	24.0332	20.1502	0.588102	-0.159371	0.758343	1.50327	0.895416	1.69155	1.50327	-1.1168	1.69155	7.86056e-05	0.00232882	0.47765	0.999921	0.000258159	0.00488082	1	ENSG00000166260	ENST00000299335	ENSP00000299335	17	COX11	Cytochrome c oxidase assembly protein COX11, mitochondrial Precursor [Source:UniProtKB/Swiss-Prot;Acc:Q9Y6N1]	GO:0005743; GO:0005739; GO:0008535; GO:0007585; GO:0016020; GO:0016021; GO:0009055; GO:0004129; GO:0005507	NM_001162862,NM_001162861,NM_004375	1353
PH_hs_0009295	0	0	0	2328.1	4256.25	2241.6	116.174	273.042	139.302	0.588272	0.0362758	0.559499	1.50345	1.02546	1.47376	1.50345	1.02546	1.47376	3.60346e-07	2.44215e-05	0.750807	0.999921	2.20379e-10	2.45071e-08	1	ENSG00000167695	ENST00000301324,ENST00000308278	ENSP00000301324,ENSP00000312017	17	FAM57A	Protein FAM57A (Protein CT120) [Source:UniProtKB/Swiss-Prot;Acc:Q8TBR7]	GO:0005886; GO:0016021	NM_024792	79850
PH_hs_0032316	9.76177e-19	1.70363e-13	8.28223e-17	2283.3	4254.69	2277.9	242.191	566.088	255.169	0.588335	0.0856798	0.484987	1.50351	1.06119	1.39957	1.50351	1.06119	1.39957	9.11075e-06	0.000386742	0.580761	0.999921	0.00603987	0.0491896	4	ENSG00000133375,ENSG00000179342	NA		NA	GS1-124K5.9	NA	NA	NA	NA
PH_hs_0030963	0.000188259	1.15956e-10	0.00949776	300.64	493.639	260.062	25.8844	46.5875	23.5048	0.588694	-0.0925076	0.690602	1.50388	0.937891	1.61396	1.50388	-1.06622	1.61396	0.00014979	0.00382122	0.567192	0.999921	1.49227e-05	0.000489905	4	ENSG00000172301,ENSG00000236440,ENSG00000168702	NA		NA	C17orf79	NA	NA	NM_018405.3	55352
PH_hs_0003137	0.00191057	9.90083e-09	0.0438086	276.433	447.443	230.773	29.9089	45.6246	26.4623	0.589972	-0.15435	0.747063	1.50522	0.898537	1.67837	1.50522	-1.11292	1.67837	6.76111e-05	0.00205268	0.312531	0.999921	8.58191e-07	4.16975e-05	1	ENSG00000144485	ENST00000272937,ENST00000409002	ENSP00000272937,ENSP00000387155	2	HES6	Transcription cofactor HES-6 (Hairy and enhancer of split 6)(C-HAIRY1) [Source:UniProtKB/Swiss-Prot;Acc:Q96HZ4]	GO:0003712; GO:0005634; GO:0030528; GO:0045449; GO:0003677; GO:0006355; GO:0007275; GO:0030154; GO:0005667; GO:0003700	NM_018645,NM_001142853	55502
PH_hs_0013707	0.990296	0.854712	0.95968	40.0849	87.501	62.4658	10.9954	16.7726	14.0901	0.592315	0.252733	0.36078	1.50766	1.19146	1.28412	1.50766	1.19146	1.28412	0.00017125	0.00420562	0.296194	0.999921	0.477232	0.668024	1	ENSG00000146842	ENST00000397622,ENST00000336804	ENSP00000380747,ENSP00000338388	7	TMEM209	Transmembrane protein 209 [Source:UniProtKB/Swiss-Prot;Acc:Q96SK2]	GO:0016021; GO:0016020	NM_032842	84928
PH_hs_0032420	8.60841e-23	4.33477e-17	0	3604.63	6764.02	3560	353.519	796.744	233.013	0.594501	0.108176	0.495507	1.50995	1.07786	1.40982	1.50995	1.07786	1.40982	0.000126436	0.00334461	0.483031	0.999921	8.60461e-05	0.00209361	1	ENSG00000166848	ENST00000300086	ENSP00000300086	16	TERF2IP	Telomeric repeat-binding factor 2-interacting protein 1 (TRF2-interacting telomeric protein Rap1)(hRap1) [Source:UniProtKB/Swiss-Prot;Acc:Q9NYB0]	GO:0005634; GO:0005654; GO:0005622; GO:0005737; GO:0030870; GO:0045449; GO:0032205; GO:0031848; GO:0000228; GO:0007004; GO:0070198; GO:0003677; GO:0005515; GO:0000783	NM_018975	54386
PH_hs_0019280	3.00805e-13	8.53383e-18	1.57822e-13	3337.53	5970.02	3291.93	443.15	685.503	429.838	0.595255	0.0676453	0.48334	1.51074	1.048	1.39798	1.51074	1.048	1.39798	0.00016593	0.00410047	0.775833	0.999921	0.0292394	0.134221	1	ENSG00000197746	ENST00000394936,ENST00000394934,ENST00000394940,ENST00000394929,ENST00000357471,ENST00000402059,ENST00000373120,ENST00000404083	ENSP00000378394,ENSP00000378392,ENSP00000378398,ENSP00000378387,ENSP00000350063,ENSP00000385911,ENSP00000362212,ENSP00000384385	10	PSAP	Proactivator polypeptide Precursor [Contains Saposin-A(Protein A);Saposin-B-Val;Saposin-B(Sphingolipid activator protein 1)(SAP-1)(Cerebroside sulfate activator)(CSAct)(Dispersin)(Sulfatide/GM1 activator);Saposin-C(Co-beta-glucosidase)(A1 activator)(Glucosylceramidase activator)(Sphingolipid activator protein 2)(SAP-2);Saposin-D(Protein C)(Component C)] [Source:UniProtKB/Swiss-Prot;Acc:P07602]	GO:0005615; GO:0005764; GO:0005794; GO:0006869; GO:0016021; GO:0006629; GO:0007040; GO:0006687; GO:0006665; GO:0008289; GO:0008047	NM_002778,NM_001042466,NM_001042465	5660
PH_hs_0010429	9.78724e-07	4.27079e-09	0.000439955	344.631	602.213	294.26	20.9306	75.036	11.4661	0.596568	-0.0922094	0.694886	1.51211	0.938085	1.61876	1.51211	-1.066	1.61876	0.000358031	0.00752818	0.558259	0.999921	7.00705e-05	0.00178178	1	ENSG00000110107	ENST00000227524	ENSP00000227524	11	PRPF19	Pre-mRNA-processing factor 19 (PRP19/PSO4 homolog)(hPso4)(Nuclear matrix protein 200)(Senescence evasion factor) [Source:UniProtKB/Swiss-Prot;Acc:Q9UMS4]	GO:0016567; GO:0001833; GO:0000209; GO:0005515; GO:0004842; GO:0003677; GO:0006281; GO:0006397; GO:0045665; GO:0008610; GO:0008380; GO:0000151; GO:0005634; GO:0005681; GO:0005737; GO:0006974; GO:0005811; GO:0048711	NM_014502	27339
PH_hs_0030106	0.965352	0.881183	0.987608	62.0802	82.8085	43.2824	8.91124	16.729	6.72173	0.599852	-0.295733	0.911728	1.51556	0.814658	1.8813	1.51556	-1.22751	1.8813	3.05444e-08	2.66479e-06	0.133286	0.999921	2.74058e-14	6.01063e-12	1	ENSG00000160221	ENST00000291577,ENST00000348499,ENST00000419699,ENST00000449622	ENSP00000291577,ENSP00000344901,ENSP00000405713,ENSP00000400044	21	PWP2H	Periodic tryptophan protein 2 homolog [Source:UniProtKB/Swiss-Prot;Acc:Q15269]	GO:0005634; GO:0007165; GO:0006508; GO:0004871; GO:0004252; GO:0005739	NM_198155,NM_004649	8209
PH_hs_0033669	2.73203e-23	5.21357e-34	2.11471e-38	3043.82	5430.86	2603.66	292.101	436.913	185.531	0.600557	-0.0964341	0.690271	1.5163	0.935342	1.61359	1.5163	-1.06913	1.61359	6.6253e-09	6.92849e-07	0.246139	0.999921	1.33303e-10	1.54206e-08	4	ENSG00000234498,ENSG00000236552,ENSG00000136149,ENSG00000142541,ENSG00000234589,ENSG00000139915	NA		NA	AC007688.15-1	NA	NA	NM_012423.2	23521
PH_hs_0025011	0.000338139	6.10054e-18	0.00070323	342.251	544.793	338.755	47.1438	34.8766	42.6637	0.602521	0.118066	0.469309	1.51837	1.08528	1.38445	1.51837	1.08528	1.38445	0.000241633	0.00551203	0.643974	0.999921	0.0356367	0.150486	1	ENSG00000168237	ENST00000340877,ENST00000411757,ENST00000305690,ENST00000358709,ENST00000436784,ENST00000354773,ENST00000404703	ENSP00000340654,ENSP00000390266,ENSP00000301965,ENSP00000351544,ENSP00000389175,ENSP00000346825,ENSP00000385284	3	GLYCTK	Glycerate kinase (EC 2.7.1.31)(HBeAg-binding protein 4) [Source:UniProtKB/Swiss-Prot;Acc:Q8IVS8]	GO:0016740; GO:0006468; GO:0005739; GO:0005794; GO:0008887; GO:0005737	NM_145262,NM_001144951	132158
PH_hs_0030983	3.41198e-06	2.73864e-20	6.96149e-05	393.484	648.904	345.052	42.435	45.5955	29.6091	0.604279	-0.0625995	0.665564	1.52022	0.957537	1.58619	1.52022	-1.04435	1.58619	4.55802e-05	0.00148403	0.69987	0.999921	1.5538e-06	7.03038e-05	4	ENSG00000229139,ENSG00000130382	NA		NA	AC011471.6	NA	NA	NM_005934.3	4298
PH_hs_0000462	0	0	0	4170.89	7732.37	4786.27	239.684	371.742	177.076	0.605025	0.281201	0.324401	1.521	1.21521	1.25214	1.521	1.21521	1.25214	0.000145955	0.00374151	0.0738889	0.999921	0.021414	0.111087	1	ENSG00000116221	ENST00000360840,ENST00000329505,ENST00000336230,ENST00000398219	ENSP00000354086,ENSP00000328799,ENSP00000338526,ENSP00000392216	1	MRPL37	39S ribosomal protein L37, mitochondrial Precursor (L37mt)(MRP-L37) [Source:UniProtKB/Swiss-Prot;Acc:Q9BZE1]	GO:0045182; GO:0006412; GO:0005739; GO:0005761; GO:0005840; GO:0003735	NM_016491	51253
PH_hs_0006588	3.5071e-25	0	1.56924e-17	5794.23	10534.7	5983.3	548.084	544.439	690.459	0.605121	0.120243	0.473368	1.52111	1.08692	1.38835	1.52111	1.08692	1.38835	4.26088e-05	0.00139303	0.451082	0.999921	0.00642662	0.0514619	1	ENSG00000079616	ENST00000160827	ENSP00000160827	16	KIF22	Kinesin-like protein KIF22 (Kinesin-like DNA-binding protein)(Kinesin-like protein 4) [Source:UniProtKB/Swiss-Prot;Acc:Q14807]	GO:0005874; GO:0005634; GO:0005622; GO:0000776; GO:0007067; GO:0007018; GO:0006281; GO:0043565; GO:0005524; GO:0005515; GO:0003677; GO:0000166; GO:0005875; GO:0003777	NM_007317	3835
PH_hs_0028268	7.25124e-10	1.04405e-16	2.32977e-09	560.309	972.232	471.972	58.6617	96.9602	34.891	0.611153	-0.100017	0.709272	1.52748	0.933022	1.63498	1.52748	-1.07179	1.63498	7.80633e-07	4.70496e-05	0.482045	0.999921	1.3449e-06	6.24626e-05	1	ENSG00000197461	ENST00000354513,ENST00000402802	ENSP00000346508,ENSP00000383889	7	PDGFA	Platelet-derived growth factor subunit A Precursor (PDGF subunit A)(Platelet-derived growth factor A chain)(Platelet-derived growth factor alpha polypeptide)(PDGF-1) [Source:UniProtKB/Swiss-Prot;Acc:P04085]	GO:0005161; GO:0009986; GO:0048146; GO:0048407; GO:0001775; GO:0007267; GO:0009790; GO:0010512; GO:0010544; GO:0014910; GO:0030335; GO:0042060; GO:0045740; GO:0008083; GO:0005615; GO:0032956; GO:0005576; GO:0048008; GO:0050919; GO:0001666; GO:0031089; GO:0016020; GO:0005518; GO:0007179; GO:0046982; GO:0042803; GO:0043498	NM_033023,NM_002607	5154
PH_hs_0025255	3.80081e-13	1.5769e-13	3.20299e-20	1146.94	2137.68	1121.91	135.778	273.694	97.6828	0.613529	0.113296	0.497627	1.53	1.0817	1.41189	1.53	1.0817	1.41189	0.000201239	0.00476426	0.509176	0.999921	0.00213692	0.0237802	1	ENSG00000143157	ENST00000367875,ENST00000367876	ENSP00000356849,ENSP00000356850	1	POGK	Pogo transposable element with KRAB domain [Source:UniProtKB/Swiss-Prot;Acc:Q9P215]	GO:0005634; GO:0005622; GO:0007275; GO:0006355; GO:0003677; GO:0003676; GO:0005737	NM_017542	57645
PH_hs_0026743	0.968488	0.990279	0.978589	60.206	43.8422	51.0728	9.32853	11.1115	11.5048	0.613956	0.0884107	0.5484	1.53045	1.0632	1.46246	1.53045	1.0632	1.46246	9.74954e-05	0.00271101	0.919299	0.999921	0.109764	0.279437	1	ENSG00000198723	ENST00000432253,ENST00000361270,ENST00000361664,ENST00000419849,ENST00000412836	ENSP00000388200,ENSP00000355368,ENSP00000355241,ENSP00000416988,ENSP00000398451	19	C19orf45	Uncharacterized protein C19orf45 [Source:UniProtKB/Swiss-Prot;Acc:Q8NA69]	GO:0007186; GO:0016021	NM_198534	374877
PH_hs_0030181	6.78322e-33	2.40644e-24	0	16189.4	31576.7	16661	1349.89	3109.42	949.904	0.614095	0.135477	0.463534	1.5306	1.09846	1.37892	1.5306	1.09846	1.37892	3.26874e-07	2.22486e-05	0.219513	0.999921	1.74015e-07	1.00287e-05	4	ENSG00000232888,ENSG00000142534	NA		NA	AC127070.10-1	NA	NA	NM_001015.3	6205
PH_hs_0000876	1.0319e-13	4.77296e-20	3.29886e-07	824.944	1488.51	865.96	85.5834	145.703	138.549	0.617401	0.323285	0.278402	1.53411	1.25118	1.21285	1.53411	1.25118	1.21285	0.000157277	0.00396103	0.111614	0.999921	0.113699	0.284806	1	ENSG00000172301	ENST00000302362,ENST00000378634	ENSP00000304327,ENSP00000367901	17	C17orf79	Uncharacterized protein C17orf79 (Protein TTP1) [Source:UniProtKB/Swiss-Prot;Acc:Q9NQ92]	GO:0005575; GO:0003674; GO:0008150	NM_018405	55352
PH_hs_0022451	0.98163	0.918191	0.993125	49.682	74.1916	33.3267	11.7828	17.6232	7.2777	0.617864	-0.593078	1.22223	1.5346	0.662927	2.33308	1.5346	-1.50846	2.33308	0.000185922	0.00448505	0.0347768	0.999921	1.40156e-05	0.000466922	1	ENSG00000138041	ENST00000424063,ENST00000407823,ENST00000272313,ENST00000345102	ENSP00000414213,ENSP00000385912,ENSP00000272313,ENSP00000339769	2	SMEK2	Serine/threonine-protein phosphatase 4 regulatory subunit 3B (SMEK homolog 2) [Source:UniProtKB/Swiss-Prot;Acc:Q5MIZ7]	GO:0005515; GO:0005488; GO:0005634; GO:0005737; GO:0005813	NM_020463,NM_001122964	57223
PH_hs_0032667	0.98281	0.8933	0.98034	50.3413	81.131	50.4595	8.49493	15.3521	9.41778	0.618262	0.210325	0.376221	1.53503	1.15695	1.29794	1.53503	1.15695	1.29794	4.78536e-05	0.00154848	0.33422	0.999921	0.0269449	0.128468	1	ENSG00000125954	ENST00000359118,ENST00000448390	ENSP00000352026,ENSP00000399362	14	FNTB	Protein Churchill [Source:UniProtKB/Swiss-Prot;Acc:Q8WUH1]	GO:0004660; GO:0003824; GO:0045941; GO:0007275; GO:0008270; GO:0016740; GO:0046872; GO:0048146; GO:0008285; GO:0018347; GO:0042060; GO:0005515; GO:0006355; GO:0004311; GO:0016563	NM_002028,NM_145165	2342,91612
PH_hs_0010846	7.67966e-15	8.12753e-44	0	1183.42	2133.77	1322.2	130.837	140.96	63.8109	0.620097	0.31085	0.310712	1.53698	1.24044	1.24032	1.53698	1.24044	1.24032	4.20506e-05	0.00138338	0.0336498	0.998805	0.000460211	0.00770646	1	ENSG00000172531	ENST00000376745,ENST00000451458,ENST00000312989,ENST00000358239	ENSP00000365936,ENSP00000405603,ENSP00000326031,ENSP00000350974	11	PPP1CA	Serine/threonine-protein phosphatase PP1-alpha catalytic subunit (PP-1A)(EC 3.1.3.16) [Source:UniProtKB/Swiss-Prot;Acc:P62136]	GO:0005654; GO:0005737; GO:0016787; GO:0005515; GO:0043005; GO:0043025; GO:0043021; GO:0051301; GO:0048754; GO:0005977; GO:0030145; GO:0005506; GO:0004722; GO:0046872; GO:0030324; GO:0007049; GO:0006470; GO:0005975	NM_001008709,NM_002708,NM_206873	5499
PH_hs_0028723	4.8661e-21	3.12108e-18	1.73522e-23	1232.94	2317.72	1209.87	111.003	251.528	98.158	0.620323	0.091926	0.528166	1.53722	1.06579	1.44209	1.53722	1.06579	1.44209	1.61954e-06	8.75829e-05	0.512047	0.999921	5.82658e-05	0.00153155	1	ENSG00000112664	ENST00000358797	ENSP00000351650	6	NUDT3	Diphosphoinositol polyphosphate phosphohydrolase 1 (DIPP-1)(EC 3.6.1.52)(Diadenosine 5',5'''-P1,P6-hexaphosphate hydrolase 1)(EC 3.6.1.-)(Nucleoside diphosphate-linked moiety X motif 3)(Nudix motif 3) [Source:UniProtKB/Swiss-Prot;Acc:O95989]	GO:0005737; GO:0000287; GO:0008486; GO:0016787; GO:0007267; GO:0015961	NM_006703	11165
PH_hs_0036085	0.00874199	3.84425e-10	0.0592369	242.585	393.499	217.486	23.5673	26.541	18.3253	0.62061	-0.0448189	0.672309	1.53753	0.969412	1.59362	1.53753	-1.03155	1.59362	3.1753e-05	0.00108296	0.767505	0.999921	3.13105e-08	2.15906e-06	1	ENSG00000150977	ENST00000280571	ENSP00000280571	12	RILPL2	RILP-like protein 2 (Rab-interacting lysosomal protein-like 2)(p40phox-binding protein) [Source:UniProtKB/Swiss-Prot;Acc:Q969X0]	GO:0042802; GO:0005737	NM_145058	196383
PH_hs_0038716	0.979466	0.899265	0.989765	51.3443	78.7667	39.5295	12.1136	17.3901	8.05401	0.621323	-0.296599	0.910728	1.53829	0.814169	1.87999	1.53829	-1.22825	1.87999	5.0146e-07	3.25866e-05	0.280708	0.999921	4.80997e-12	7.23374e-10	1	ENSG00000126858	ENST00000333942,ENST00000394692,ENST00000354266,ENST00000358365	ENSP00000334724,ENSP00000378184,ENSP00000346215,ENSP00000351132	17	RHOT1	Mitochondrial Rho GTPase 1 (hMiro-1)(MIRO-1)(EC 3.6.5.-)(Ras homolog gene family member T1)(Rac-GTP-binding protein-like protein) [Source:UniProtKB/Swiss-Prot;Acc:Q8IXI2]	GO:0007264; GO:0005525; GO:0005509; GO:0005622; GO:0015031; GO:0019725; GO:0047497; GO:0005739; GO:0005741; GO:0016020; GO:0016021; GO:0031307; GO:0006915; GO:0016787; GO:0000166; GO:0003674; GO:0005515	NM_001033568,NM_001033566,NM_018307	55288
PH_hs_0033268	4.90455e-09	3.62542e-12	6.38914e-07	589.19	1061.26	491.315	69.1026	131.901	56.8832	0.623254	-0.136548	0.759533	1.54035	0.909693	1.69294	1.54035	-1.09927	1.69294	0.000127402	0.00336421	0.470706	0.999921	4.99047e-05	0.00135403	1	ENSG00000134086	ENST00000450183,ENST00000345392,ENST00000442695,ENST00000256474	ENSP00000395399,ENSP00000344757,ENSP00000414460,ENSP00000256474	3	VHL	Von Hippel-Lindau disease tumor suppressor (pVHL)(Protein G7) [Source:UniProtKB/Swiss-Prot;Acc:P40337]	GO:0050821; GO:0005737; GO:0005739; GO:0005783; GO:0005829; GO:0016020; GO:0016567; GO:0005634; GO:0045786; GO:0006950; GO:0006916; GO:0045941; GO:0006508; GO:0000902; GO:0000122; GO:0019941; GO:0045597; GO:0008134; GO:0008285	NM_000551,NM_198156	7428
PH_hs_0011571	0.128041	0.000134067	0.445949	181.362	290.849	149.361	13.7083	29.0138	13.2152	0.623752	-0.15423	0.783814	1.54088	0.898612	1.72168	1.54088	-1.11283	1.72168	0.000113867	0.00308418	0.37502	0.999921	3.16762e-05	0.000922877	1	ENSG00000138823	ENST00000265517,ENST00000457717	ENSP00000265517,ENSP00000400821	4	MTTP	Microsomal triglyceride transfer protein large subunit Precursor [Source:UniProtKB/Swiss-Prot;Acc:P55157]	GO:0006869; GO:0005319; GO:0005783; GO:0042953; GO:0042632; GO:0008289; GO:0006641; GO:0006629; GO:0006497; GO:0042157	NM_000253	4547
PH_hs_0014163	3.56964e-14	5.86846e-18	5.91454e-14	1756.61	3247.74	1566.74	213.185	363.088	186.792	0.624595	-0.0402598	0.670115	1.54178	0.97248	1.5912	1.54178	-1.0283	1.5912	9.65271e-05	0.00269304	0.814692	0.999921	5.36971e-05	0.00143232	4	ENSG00000223775,ENSG00000203624,ENSG00000226111,ENSG00000233813,ENSG00000204568,ENSG00000227420,ENSG00000229861	NA		NA	MRPS18B	NA	NA	NM_014046.3	28973
PH_hs_0024634	1.63849e-25	6.04033e-14	5.61921e-43	2230.17	4320.14	2272.38	198.243	564.307	149.16	0.626138	0.150601	0.475329	1.54343	1.11003	1.39024	1.54343	1.11003	1.39024	1.6879e-05	0.000628623	0.251723	0.999921	0.000733754	0.0111304	1	ENSG00000107521	ENST00000361490,ENST00000249092,ENST00000407891,ENST00000325103	ENSP00000355310,ENSP00000249092,ENSP00000385732,ENSP00000326649	10	HPS1	Hermansky-Pudlak syndrome 1 protein [Source:UniProtKB/Swiss-Prot;Acc:Q92902]	GO:0005247; GO:0007601; GO:0050896; GO:0005624; GO:0005625; GO:0005737; GO:0005764; GO:0016020; GO:0006821; GO:0005887; GO:0016023; GO:0007040; GO:0046983	NM_182639,NM_000195	3257
PH_hs_0004326	1.97697e-33	2.82983e-28	0	2731.06	5093.39	2549.07	213.017	451.604	97.2735	0.627032	0.0264525	0.603701	1.54438	1.0185	1.51961	1.54438	1.0185	1.51961	2.44509e-10	3.64249e-08	0.814919	0.999921	2.98929e-11	3.90114e-09	1	ENSG00000178035	ENST00000429182,ENST00000326739	ENSP00000393525,ENSP00000321584	3	IMPDH2	Inosine-5'-monophosphate dehydrogenase 2 (IMP dehydrogenase 2)(EC 1.1.1.205)(IMPDH-II)(IMPD 2) [Source:UniProtKB/Swiss-Prot;Acc:P12268]	GO:0055114; GO:0005515; GO:0030955; GO:0003938; GO:0046872; GO:0006164; GO:0006177; GO:0046651; GO:0003824; GO:0005829; GO:0016491	NM_000884	3615
PH_hs_0010716	0.966856	0.788778	0.995672	56.358	93.9447	26.7675	17.3363	24.5798	5.58363	0.63029	-1.22216	1.85979	1.54788	0.42864	3.62955	1.54788	-2.33296	3.62955	0.00019959	0.00474657	0.00985527	0.55186	5.3526e-07	2.71778e-05	1	ENSG00000136146	ENST00000258648,ENST00000417167,ENST00000378586,ENST00000378594	ENSP00000258648,ENSP00000413595,ENSP00000367849,ENSP00000367857	13	MED4	Mediator of RNA polymerase II transcription subunit 4 (Mediator complex subunit 4)(Vitamin D3 receptor-interacting protein complex 36 kDa component)(DRIP36)(Activator-recruited cofactor 36 kDa component)(ARC36)(TRAP/SMCC/PC2 subunit p36 subunit) [Source:UniProtKB/Swiss-Prot;Acc:Q9NPJ6]	GO:0006350; GO:0003712; GO:0000119; GO:0030521; GO:0006367; GO:0046966; GO:0042809; GO:0005737; GO:0006357; GO:0004872; GO:0005515; GO:0016455; GO:0016563; GO:0005634; GO:0030374	NM_014166	29079
PH_hs_0015038	2.30972e-20	2.42705e-42	1.87176e-28	1255.66	2308.9	753.632	115.877	156.887	33.8571	0.632263	-0.574443	1.22456	1.54999	0.671545	2.33684	1.54999	-1.4891	2.33684	1.39072e-07	1.0408e-05	2.80531e-07	0.000369155	5.11474e-16	1.47732e-13	1	ENSG00000179091	ENST00000318911	ENSP00000317159	8	CYC1	Cytochrome c1, heme protein, mitochondrial Precursor (Ubiquinol-cytochrome-c reductase complex cytochrome c1 subunit)(Cytochrome c-1)(Cytochrome b-c1 complex subunit 4)(Complex III subunit 4)(Complex III subunit IV) [Source:UniProtKB/Swiss-Prot;Acc:P08574]	GO:0045155; GO:0006810; GO:0070469; GO:0016020; GO:0005743; GO:0016021; GO:0005739; GO:0009055; GO:0022900; GO:0046872; GO:0020037; GO:0005506	NM_001916	1537
PH_hs_0009515	8.57118e-10	6.29775e-18	1.187e-10	463.679	815.893	474.202	38.4019	72.9393	28.255	0.632823	0.148453	0.483425	1.5506	1.10838	1.39806	1.5506	1.10838	1.39806	9.43472e-06	0.00039942	0.243074	0.999921	8.37114e-06	0.000302491	1	ENSG00000108828	ENST00000355653	ENSP00000347872	17	VAT1	Synaptic vesicle membrane protein VAT-1 homolog (EC 1.-.-.-) [Source:UniProtKB/Swiss-Prot;Acc:Q99536]	GO:0005488; GO:0050825; GO:0008270; GO:0016021; GO:0055114; GO:0042309; GO:0016491; GO:0050826	NM_006373	10493
PH_hs_0001034	0.303971	0.000709772	0.160503	156.442	267.082	188.898	17.6323	27.3132	13.956	0.632962	0.30847	0.309879	1.55075	1.23839	1.2396	1.55075	1.23839	1.2396	0.000239982	0.00550009	0.100318	0.999921	0.146725	0.329577	1	ENSG00000158042	ENST00000288937	ENSP00000288937	11	MRPL17	39S ribosomal protein L17, mitochondrial Precursor (L17mt)(MRP-L17)(LYST-interacting protein 2) [Source:UniProtKB/Swiss-Prot;Acc:Q9NRX2]	GO:0005622; GO:0005840; GO:0005743; GO:0005739; GO:0006412; GO:0019904; GO:0003735	NM_022061	63875
PH_hs_0026002	1.00967e-07	1.51525e-07	0.000120999	403.017	757.778	319.14	34.0057	118.21	19.1453	0.633361	-0.197239	0.837072	1.55117	0.872218	1.78642	1.55117	-1.1465	1.78642	0.000266089	0.0059451	0.05798	0.999921	5.6227e-06	0.000215875	4	ENSG00000006625,ENSG00000196295	NA		NA	GGCT	NA	NA	NM_024051.2	79017
PH_hs_0029640	1.85556e-18	4.91301e-38	6.80691e-31	4002.9	7267.46	3644.38	443.588	555.025	301.339	0.633683	0.0110593	0.623261	1.55152	1.0077	1.54035	1.55152	1.0077	1.54035	3.7222e-05	0.00124265	0.944015	0.999921	2.71235e-05	0.000811187	1	ENSG00000185000	ENST00000332324	ENSP00000332258	8	DGAT1	Diacylglycerol O-acyltransferase 1 (EC 2.3.1.20)(Diglyceride acyltransferase)(ACAT-related gene product 1) [Source:UniProtKB/Swiss-Prot;Acc:O75907]	GO:0030073; GO:0008415; GO:0019432; GO:0034379; GO:0005783; GO:0005789; GO:0005829; GO:0016740; GO:0016020; GO:0016021; GO:0005792; GO:0004144; GO:0019992; GO:0005504; GO:0046486	NM_012079	8694
PH_hs_0000992	2.82925e-13	3.70521e-23	5.34995e-21	1572.14	2872.47	1499.55	195.605	276.789	138.594	0.633946	0.0903354	0.555425	1.5518	1.06462	1.4696	1.5518	1.06462	1.4696	0.000235862	0.00542118	0.606716	0.999921	6.40393e-05	0.00165507	1	ENSG00000096080	ENST00000372133,ENST00000372118	ENSP00000361206,ENSP00000361190	6	MRPS18A	28S ribosomal protein S18a, mitochondrial Precursor (MRP-S18-a)(Mrps18a)(MRP-S18-3) [Source:UniProtKB/Swiss-Prot;Acc:Q9NVS2]	GO:0003735; GO:0005840; GO:0006412; GO:0005622; GO:0005739; GO:0005763	NM_018135	55168
PH_hs_0000303	2.02873e-15	2.15682e-19	2.29392e-22	9524.84	18106.1	9162.88	1195.11	2013.29	932.97	0.634432	0.0676219	0.56611	1.55233	1.04799	1.48053	1.55233	1.04799	1.48053	1.24329e-05	0.000493288	0.682747	0.999921	0.000155801	0.00329793	4	ENSG00000166278,ENSG00000204364,ENSG00000231543,ENSG00000235696,ENSG00000206372,ENSG00000235017,ENSG00000226560	NA		NA	C2	NA	NA	NA	NA
PH_hs_0006140	5.66841e-21	4.94514e-17	2.33065e-30	1286.35	2443.71	1160.28	117.27	276.743	77.7257	0.635658	-0.0147375	0.653376	1.55365	0.989837	1.57284	1.55365	-1.01027	1.57284	6.67607e-08	5.32433e-06	0.901175	0.999921	1.96669e-07	1.11712e-05	1	ENSG00000184990	ENST00000329967,ENST00000347067	ENSP00000329213,ENSP00000329447	14	SIVA1	Apoptosis regulatory protein Siva (CD27-binding protein)(CD27BP) [Source:UniProtKB/Swiss-Prot;Acc:O15304]	GO:0005175; GO:0043065; GO:0046872; GO:0044419; GO:0009055; GO:0008270; GO:0005515; GO:0001618; GO:0006917; GO:0005737; GO:0005634	NM_006427,NM_021709	10572
PH_hs_0027188	0.00287652	1.61789e-14	0.00956203	264.597	429.564	277.89	26.5751	20.4821	37.0834	0.637214	0.17476	0.455146	1.55532	1.12878	1.37092	1.55532	1.12878	1.37092	6.79389e-07	4.20715e-05	0.399078	0.999921	0.0195592	0.104959	1	ENSG00000107833	ENST00000370110	ENSP00000359128	10	NPM3	Nucleoplasmin-3 [Source:UniProtKB/Swiss-Prot;Acc:O75607]	GO:0005730; GO:0006364; GO:0005515; GO:0009303; GO:0005634; GO:0003676	NM_006993	10360
PH_hs_0025219	2.52671e-22	0	1.42681e-22	27301.9	53170.1	32243.7	2815.83	3686.73	3307.13	0.638137	0.28055	0.309252	1.55632	1.21466	1.23907	1.55632	1.21466	1.23907	6.54241e-08	5.26675e-06	0.108656	0.999921	0.0427852	0.166901	1	ENSG00000189056	ENST00000343529,ENST00000424685,ENST00000448171,ENST00000428762,ENST00000424828	ENSP00000345694,ENSP00000388446,ENSP00000392339,ENSP00000392423,ENSP00000407148	7	RELN	Reelin Precursor (EC 3.4.21.-) [Source:UniProtKB/Swiss-Prot;Acc:P78509]	GO:0005509; GO:0008233; GO:0005576; GO:0004712; GO:0016020; GO:0007154; GO:0008236; GO:0005578; GO:0005515; GO:0048265; GO:0051057; GO:0001764; GO:0030425; GO:0042403; GO:0000904; GO:0007155; GO:0007275; GO:0007411; GO:0007420; GO:0008270; GO:0007626; GO:0010001; GO:0018108; GO:0021511; GO:0005615; GO:0005737; GO:0021800; GO:0045860	NM_005045,NM_173054	5649
PH_hs_0027140	0.00173441	6.24278e-15	0.00398444	256.489	424.431	265.458	15.1338	17.8319	13.8833	0.643636	0.177994	0.461242	1.56226	1.13131	1.37673	1.56226	1.13131	1.37673	5.91239e-07	3.71962e-05	0.209619	0.999921	0.00157514	0.0192069	1	ENSG00000085999	ENST00000442598,ENST00000371975	ENSP00000396113,ENSP00000361043	1	RAD54L	DNA repair and recombination protein RAD54-like (EC 3.6.1.-)(RAD54 homolog)(hRAD54)(hHR54) [Source:UniProtKB/Swiss-Prot;Acc:Q92698]	GO:0010212; GO:0004386; GO:0007126; GO:0051276; GO:0042493; GO:0006310; GO:0003676; GO:0006974; GO:0005634; GO:0000724; GO:0017111; GO:0003677; GO:0000166; GO:0016787; GO:0005524	NM_003579,NM_001142548	8438
PH_hs_0001453	0.00348096	1.46849e-11	0.00277509	255.81	422.137	273.269	22.529	28.2455	16.4134	0.645168	0.243656	0.395591	1.56392	1.18399	1.31548	1.56392	1.18399	1.31548	8.70658e-09	8.59285e-07	0.126783	0.999921	0.010743	0.0721361	1	ENSG00000197892	ENST00000357808,ENST00000404075,ENST00000355514	ENSP00000350459,ENSP00000384054,ENSP00000347703	8	KIF13B	Kinesin-like protein KIF13B (Kinesin-like protein GAKIN) [Source:UniProtKB/Swiss-Prot;Acc:Q9NQT8]	GO:0006605; GO:0019901; GO:0007018; GO:0042110; GO:0005737; GO:0005856; GO:0005874; GO:0005875; GO:0004938; GO:0007186; GO:0007165; GO:0000166; GO:0005524; GO:0003777; GO:0005515; GO:0016021	NM_015254	23303
PH_hs_0004941	0.945432	0.626091	0.993435	65.8925	108.06	32.3658	18.0056	50.5612	7.81432	0.647862	-0.75581	1.43145	1.56684	0.592214	2.69717	1.56684	-1.68858	2.69717	1.20364e-07	9.13781e-06	2.67553e-05	0.0105424	5.5026e-20	3.10327e-17	1	ENSG00000143353	ENST00000366927,ENST00000366928	ENSP00000355894,ENSP00000355895	1	LYPLAL1	Lysophospholipase-like protein 1 (EC 3.1.2.-) [Source:UniProtKB/Swiss-Prot;Acc:Q5VWZ2]	GO:0016787; GO:0008150; GO:0005575; GO:0005737; GO:0004622	NM_138794	127018
PH_hs_0030907	1.7888e-12	8.02114e-19	6.41855e-11	960.065	1774.78	1062.77	112.183	184.426	136.121	0.649071	0.218644	0.40101	1.56816	1.16364	1.32043	1.56816	1.16364	1.32043	0.000166945	0.00411267	0.334185	0.999921	0.0643105	0.208956	1	ENSG00000164638	ENST00000406453,ENST00000297195,ENST00000396872	ENSP00000385845,ENSP00000297195,ENSP00000380081	7	SLC29A4	Equilibrative nucleoside transporter 4 (hENT4)(Solute carrier family 29 member 4)(Plasma membrane monoamine transporter) [Source:UniProtKB/Swiss-Prot;Acc:Q7RTT9]	GO:0016324; GO:0006810; GO:0005886; GO:0016020; GO:0016021; GO:0005337	NM_001040661,NM_153247	222962,100132308,100291422,100292708
PH_hs_0033612	0.99079	0.786678	0.931924	36.2285	91.0613	61.6154	15.0944	30.9422	32.5302	0.650241	1.04663	-0.442545	1.56943	2.06569	0.735836	1.56943	2.06569	-1.359	0.000219412	0.00512535	0.000320942	0.0723999	0.0407383	0.161999	4	ENSG00000110057,ENSG00000205897,ENSG00000198787,ENSG00000229945,ENSG00000233094	NA		NA	UNC93B1	NA	NA	NM_030930.2	81622
PH_hs_0000824	0.967993	0.781222	0.988387	56.5579	95.4499	41.677	16.1561	23.6472	8.0397	0.654082	-0.584633	1.23634	1.57361	0.666819	2.35599	1.57361	-1.49966	2.35599	0.00034916	0.00738096	0.00838385	0.503382	0.0707488	0.219747	1	ENSG00000119844	ENST00000422803,ENST00000238855,ENST00000238856	ENSP00000397726,ENSP00000238855,ENSP00000238856	2	AFTPH	Aftiphilin [Source:UniProtKB/Swiss-Prot;Acc:Q6ULP2]	GO:0030276; GO:0005829; GO:0030121; GO:0005737; GO:0015031	NM_017657,NM_001002243,NM_203437	54812
PH_hs_0001447	7.42489e-21	9.8512e-22	1.91122e-28	3254.25	6160.17	3083.43	333.407	633.643	263.661	0.654244	0.0414513	0.605821	1.57379	1.02915	1.52184	1.57379	1.02915	1.52184	3.07482e-07	2.12029e-05	0.773043	0.999921	4.71439e-06	0.000185186	1	ENSG00000170892	ENST00000396383,ENST00000396388,ENST00000302937,ENST00000429671	ENSP00000379667,ENSP00000379671,ENSP00000305524,ENSP00000397402	19	TSEN34	tRNA-splicing endonuclease subunit Sen34 (EC 3.1.27.9)(tRNA-intron endonuclease Sen34)(HsSen34)(Leukocyte receptor cluster member 5) [Source:UniProtKB/Swiss-Prot;Acc:Q9BSV6]	GO:0005634; GO:0005515; GO:0004519; GO:0003676; GO:0000213; GO:0006388; GO:0000214; GO:0016787; GO:0000379; GO:0006397	NM_001077446,NM_024075	79042
PH_hs_0033556	2.91936e-26	7.15314e-28	2.58164e-10	905.043	1700.62	801.44	61.9303	140.488	96.3863	0.656577	-0.106852	0.764776	1.57634	0.928612	1.69911	1.57634	-1.07688	1.69911	6.17233e-10	8.54976e-08	0.451771	0.999921	3.38845e-06	0.000139341	1	ENSG00000188760	ENST00000373883,ENST00000344458	ENSP00000362990,ENSP00000343507	2	TMEM198	Transmembrane protein 198 [Source:UniProtKB/Swiss-Prot;Acc:Q66K66]	GO:0016020; GO:0016021	NM_001005209	130612
PH_hs_0032130	0.984658	0.809874	0.984972	45.1958	91.3936	44.4109	14.0461	23.3666	11.7234	0.658186	-0.260057	0.928966	1.5781	0.835055	1.90391	1.5781	-1.19753	1.90391	1.13872e-05	0.000468269	0.293319	0.999921	6.85351e-07	3.40326e-05	1	ENSG00000160194	ENST00000456957,ENST00000354250,ENST00000340344,ENST00000418336	ENSP00000412690,ENSP00000346196,ENSP00000342895,ENSP00000389110	21	NDUFV3	NADH dehydrogenase [ubiquinone] flavoprotein 3, mitochondrial Precursor (NADH-ubiquinone oxidoreductase 9 kDa subunit)(Complex I-9kD)(CI-9kD)(Renal carcinoma antigen NY-REN-4) [Source:UniProtKB/Swiss-Prot;Acc:P56181]	GO:0005747; GO:0008137; GO:0006120; GO:0016020; GO:0006810; GO:0070469; GO:0022900; GO:0005739; GO:0005743	NM_021075,NM_001001503	4731
PH_hs_0035871	0.995303	0.887413	0.995768	30.5081	82.9105	26.1001	9.61408	14.0921	6.50397	0.664425	-0.106905	0.788441	1.58494	0.928578	1.72721	1.58494	-1.07692	1.72721	2.0211e-09	2.36409e-07	0.896477	0.999921	5.20207e-06	0.000203836	5	NA	NA		NA	NA	NA	NA	NM_013232.3	10016
PH_hs_0023687	0.395547	0.00419171	0.520288	145.831	232.519	140.806	17.4688	20.4622	11.751	0.665075	0.0863092	0.573223	1.58565	1.06165	1.48784	1.58565	1.06165	1.48784	0.000392	0.00809161	0.647736	0.999921	0.000153067	0.00324439	1	ENSG00000138111	ENST00000238936,ENST00000447593,ENST00000369930	ENSP00000238936,ENSP00000393816,ENSP00000358946	10	TMEM180	Transmembrane protein 180 [Source:UniProtKB/Swiss-Prot;Acc:Q14CX5]	GO:0016021; GO:0016020	NM_024789	79847
PH_hs_0035799	0.000556004	1.46954e-09	0.0145402	318.373	554.472	246.851	40.8296	63.3115	18.0582	0.665535	-0.194556	0.872481	1.58616	0.873842	1.83081	1.58616	-1.14437	1.83081	0.000393689	0.00811586	0.266032	0.999921	2.13224e-07	1.19398e-05	1	ENSG00000106588	ENST00000445517,ENST00000457444,ENST00000411875,ENST00000433579,ENST00000436986,ENST00000442788,ENST00000223321	ENSP00000404858,ENSP00000414832,ENSP00000401954,ENSP00000411905,ENSP00000410750,ENSP00000409815,ENSP00000223321	7	PSMA2	Proteasome subunit alpha type-2 (EC 3.4.25.1)(Proteasome component C3)(Macropain subunit C3)(Multicatalytic endopeptidase complex subunit C3) [Source:UniProtKB/Swiss-Prot;Acc:P25787]	GO:0005839; GO:0005829; GO:0005515; GO:0006511; GO:0005737; GO:0005634; GO:0051437; GO:0051436; GO:0031145; GO:0004175; GO:0004298; GO:0008233	NM_002787	5683
PH_hs_0029576	5.87333e-09	9.60955e-23	4.6117e-09	823.884	1485.47	797.081	114.442	135.083	105.01	0.669585	0.0625215	0.578289	1.59062	1.04429	1.49308	1.59062	1.04429	1.49308	0.000165734	0.00410047	0.798707	0.999921	0.01384	0.0844137	4	ENSG00000206338,ENSG00000229856,ENSG00000224389,ENSG00000232414,ENSG00000235134,ENSG00000233151,ENSG00000226257,ENSG00000236625,ENSG00000231852,ENSG00000198457	NA		NA	CYP21A2	NA	NA	NA	NA
PH_hs_0034189	3.4571e-15	6.27668e-15	1.68012e-12	598.93	1132.36	684.692	45.2284	125.762	64.1762	0.66995	0.282913	0.367859	1.59102	1.21665	1.29044	1.59102	1.21665	1.29044	9.02058e-08	6.98255e-06	0.0628187	0.999921	0.0227454	0.115672	3	NA	NA		12	NA	NA	NA	NA	NA
PH_hs_0027055	3.39526e-37	4.26315e-24	0	2029.58	3955.03	1787.46	144.193	379.022	76.4962	0.670558	-0.0602309	0.725324	1.59169	0.959111	1.65327	1.59169	-1.04263	1.65327	4.77198e-15	1.88386e-12	0.596973	0.999921	1.33786e-10	1.54206e-08	1	ENSG00000114023	ENST00000440333,ENST00000232125	ENSP00000405770,ENSP00000232125	3	FAM162A	UPF0389 protein FAM162A (E2-induced gene 5 protein) [Source:UniProtKB/Swiss-Prot;Acc:Q96A26]	GO:0016021; GO:0016020	NM_014367	26355
PH_hs_0001716	2.46703e-21	3.00597e-16	7.66998e-17	1012.93	1970.14	940.067	84.8564	225.205	85.9639	0.671147	-0.00250258	0.66204	1.59234	0.998267	1.58232	1.59234	-1.00174	1.58232	1.24913e-09	1.59073e-07	0.98651	0.999921	9.1794e-05	0.00219957	1	ENSG00000174804	ENST00000309186	ENSP00000311581	11	FZD4	Frizzled-4 Precursor (Fz-4)(hFz4)(FzE4)(CD344 antigen) [Source:UniProtKB/Swiss-Prot;Acc:Q9ULV1]	GO:0007275; GO:0007186; GO:0007166; GO:0042813; GO:0005515; GO:0004926; GO:0004930; GO:0016021; GO:0016020; GO:0004888; GO:0016055	NM_012193	8322
PH_hs_0009163	1.9174e-16	4.23635e-14	1.25057e-19	6655.14	13320.1	6323.69	799.751	1767.45	686.184	0.671841	0.0400254	0.624455	1.5931	1.02813	1.54163	1.5931	1.02813	1.54163	5.62525e-05	0.00176247	0.817789	0.999921	0.000735251	0.0111424	1	ENSG00000102038	ENST00000457682,ENST00000371121,ENST00000371123,ENST00000371122	ENSP00000402318,ENSP00000360162,ENSP00000360164,ENSP00000360163	X	SMARCA1	Probable global transcription activator SNF2L1 (EC 3.6.1.-)(Nucleosome-remodeling factor subunit SNF2L)(ATP-dependent helicase SMARCA1)(SWI/SNF-related matrix-associated actin-dependent regulator of chromatin subfamily A member 1) [Source:UniProtKB/Swiss-Prot;Acc:P28370]	GO:0016818; GO:0016787; GO:0004386; GO:0003677; GO:0003676; GO:0016585; GO:0005634; GO:0043044; GO:0005524; GO:0031491; GO:0050826; GO:0006338; GO:0042309; GO:0050825; GO:0030182; GO:0007420; GO:0006355; GO:0006350; GO:0030528; GO:0008094; GO:0005515; GO:0000166; GO:0043193; GO:0005737	NM_003069,NM_139035	6594
PH_hs_0022047	0.0030501	4.31168e-09	0.023677	265.962	446.453	235.192	28.0152	43.6384	14.9157	0.67193	-0.0144771	0.674549	1.5932	0.990015	1.5961	1.5932	-1.01009	1.5961	8.29253e-06	0.000359745	0.935181	0.999921	0.00024015	0.00459662	1	ENSG00000063438	ENST00000316418,ENST00000264933	ENSP00000323816,ENSP00000264933	5	PDCD6	Programmed cell death protein 6 (Apoptosis-linked gene 2 protein)(Probable calcium-binding protein ALG-2) [Source:UniProtKB/Swiss-Prot;Acc:O75340]	GO:0051592; GO:0006355; GO:0003700; GO:0004871; GO:0007165; GO:0031965; GO:0016020; GO:0045449; GO:0005634; GO:0003677; GO:0008624; GO:0006915; GO:0048306; GO:0005509; GO:0005783; GO:0005789; GO:0030528; GO:0005737	NM_013232,NM_020731	10016,57491
PH_hs_0036044	1.18004e-13	2.42387e-16	3.37305e-22	4296.15	8238.92	3821.54	566.679	998.925	379.936	0.678173	-0.0112004	0.68883	1.60011	0.992267	1.61198	1.60011	-1.00779	1.61198	4.13557e-05	0.00136621	0.951201	0.999921	1.63753e-05	0.000532063	1	ENSG00000110700	ENST00000228140	ENSP00000228140	11	RPS13P2	40S ribosomal protein S13 [Source:UniProtKB/Swiss-Prot;Acc:P62277]	GO:0005840; GO:0005829; GO:0033119; GO:0006414; GO:0005730; GO:0022627; GO:0005622; GO:0006412; GO:0003729; GO:0005634; GO:0003735; GO:0005515	NM_001017	6207
PH_hs_0009314	0.989007	0.889339	0.989791	42.6729	80.0616	37.9071	9.83182	18.7627	11.234	0.680544	-0.0534776	0.718826	1.60274	0.963611	1.64584	1.60274	-1.03776	1.64584	0.000142008	0.00366413	0.950965	0.999921	7.51264e-05	0.00188006	1	ENSG00000170604	ENST00000302165	ENSP00000307265	19	IRF2BP1	Interferon regulatory factor 2-binding protein 1 (IRF-2-binding protein 1)(IRF-2BP1) [Source:UniProtKB/Swiss-Prot;Acc:Q8IU81]	GO:0005634; GO:0006350; GO:0008270; GO:0005515; GO:0006355	NM_015649	26145
PH_hs_0030305	1.32866e-06	7.73456e-11	3.6975e-05	519.233	963.373	454.89	72.1105	126.032	65.2327	0.681177	-0.054315	0.721107	1.60345	0.963052	1.64845	1.60345	-1.03837	1.64845	0.0004333	0.00873849	0.841614	0.999921	0.00555405	0.0465027	1	ENSG00000198612	ENST00000354371,ENST00000409629,ENST00000433954,ENST00000392008,ENST00000447464	ENSP00000346340,ENSP00000386838,ENSP00000409263,ENSP00000375865,ENSP00000413696	2	COPS8	COP9 signalosome complex subunit 8 (Signalosome subunit 8)(SGN8)(JAB1-containing signalosome subunit 8)(COP9 homolog)(hCOP9) [Source:UniProtKB/Swiss-Prot;Acc:Q99627]	GO:0008180; GO:0005737; GO:0005634	NM_006710,NM_198189	10920
PH_hs_0000912	0.0071874	2.16363e-08	0.0165638	252.891	435.77	259.459	28.7403	44.7365	32.3831	0.681352	0.171765	0.501092	1.60364	1.12644	1.41528	1.60364	1.12644	1.41528	0.000293349	0.0064159	0.502181	0.999921	0.0344764	0.147699	4	ENSG00000196700,ENSG00000203883	NA		NA	ZNF512B	NA	NA	NM_018419.2	54345
PH_hs_0013685	6.05986e-22	0	7.81537e-16	6203.1	11672.7	4405.62	633.793	618.862	532.883	0.684223	-0.391546	1.0451	1.60684	0.762312	2.06351	1.60684	-1.3118	2.06351	2.24364e-09	2.56734e-07	0.0359516	0.999921	2.04476e-07	1.14907e-05	4	ENSG00000100347,ENSG00000100344	NA		NA	SAMM50	NA	NA	NM_025225.2	80339
PH_hs_0015787	4.52874e-06	5.95528e-15	0.000165786	386.748	679.653	360.063	41.4366	62.874	41.4744	0.685199	0.0165413	0.665242	1.60792	1.01153	1.58583	1.60792	1.01153	1.58583	4.81645e-08	3.96128e-06	0.911508	0.999921	1.29428e-05	0.000438582	1	ENSG00000138131	ENST00000260702	ENSP00000260702	10	LOXL4	Lysyl oxidase homolog 4 Precursor (EC 1.4.3.-)(Lysyl oxidase-like protein 4)(Lysyl oxidase-related protein C) [Source:UniProtKB/Swiss-Prot;Acc:Q96JB6]	GO:0046872; GO:0005576; GO:0004720; GO:0016020; GO:0055114; GO:0005044; GO:0005507; GO:0016491	NM_032211	84171
PH_hs_0013098	0.956217	0.652474	0.981438	59.5117	108.753	48.4854	20.4197	34.1349	11.3288	0.685761	-0.684661	1.37242	1.60855	0.622152	2.58904	1.60855	-1.60732	2.58904	6.26705e-05	0.00194426	0.328933	0.999921	0.00574735	0.0476076	4	ENSG00000228605,ENSG00000206408,ENSG00000232312,ENSG00000223932,ENSG00000233210,ENSG00000204438,ENSG00000236011	NA		NA	BAT4	NA	NA	NM_033177.2	7918
PH_hs_0032155	0.987203	0.890876	0.986031	45.9732	83.1392	44.4029	7.89183	12.0379	9.15822	0.687924	0.132971	0.492768	1.61096	1.09655	1.40714	1.61096	1.09655	1.40714	0.000279904	0.00616453	0.747251	0.999921	0.0208957	0.109399	1	ENSG00000123064	ENST00000306014,ENST00000314045	ENSP00000304072,ENSP00000323858	12	DDX54	ATP-dependent RNA helicase DDX54 (EC 3.6.1.-)(DEAD box protein 54)(ATP-dependent RNA helicase DP97)(DEAD box RNA helicase 97 kDa) [Source:UniProtKB/Swiss-Prot;Acc:Q8TDD1]	GO:0008026; GO:0005634; GO:0003676; GO:0003723; GO:0004386; GO:0005524; GO:0016818; GO:0005102; GO:0004004; GO:0005730; GO:0016787; GO:0003714; GO:0030520; GO:0006396; GO:0006355; GO:0006350; GO:0030331; GO:0000166	NM_001111322,NM_024072	79039
PH_hs_0020119	1.28134e-10	7.8158e-12	1.92004e-10	1206.99	2388.82	1040.12	165.09	333.649	136.37	0.688837	-0.0890588	0.777776	1.61198	0.940136	1.71449	1.61198	-1.06368	1.71449	0.000134737	0.00352257	0.65943	0.999921	0.000133489	0.00290348	1	ENSG00000100632	ENST00000216520	ENSP00000216520	14	ERH	Enhancer of rudimentary homolog [Source:UniProtKB/Swiss-Prot;Acc:P84090]	GO:0007049; GO:0006139; GO:0005515; GO:0006213; GO:0005737; GO:0005634	NM_004450	2079
PH_hs_0000800	8.44555e-14	1.91797e-14	1.71957e-22	1400.68	2766.28	1499.33	167.307	347.053	132.927	0.692816	0.23521	0.452456	1.61644	1.17708	1.36837	1.61644	1.17708	1.36837	8.09995e-06	0.000352359	0.148419	0.999921	0.00365365	0.0347141	1	ENSG00000162413	ENST00000377658	ENSP00000366886	1	KLHL21	Kelch-like protein 21 [Source:UniProtKB/Swiss-Prot;Acc:Q9UJP4]	GO:0005515; GO:0019941	NM_014851	9903
PH_hs_0009285	0.986371	0.822318	0.994852	43.8906	88.6162	28.4125	13.1913	24.9438	8.11519	0.694083	-0.621367	1.31744	1.61786	0.650055	2.49224	1.61786	-1.53833	2.49224	0.000271988	0.00602747	0.210059	0.999921	0.000448344	0.00757198	1	ENSG00000136436	ENST00000258947,ENST00000416445,ENST00000448105	ENSP00000258947,ENSP00000406974,ENSP00000398523	17	CALCOCO2	Calcium-binding and coiled-coil domain-containing protein 2 (Nuclear domain 10 protein NDP52)(Nuclear domain 10 protein 52)(Nuclear dot protein 52)(Antigen nuclear dot 52 kDa protein) [Source:UniProtKB/Swiss-Prot;Acc:Q13137]	GO:0016032; GO:0042803; GO:0005515; GO:0048471; GO:0005856; GO:0005794; GO:0005737; GO:0005625; GO:0034341; GO:0005634	NM_005831	10241
PH_hs_0017249	1.13342e-21	5.83793e-18	1.58086e-13	1956.15	3918.73	1657.29	187.93	441.769	203.076	0.694395	-0.16346	0.857784	1.61821	0.892881	1.81225	1.61821	-1.11997	1.81225	8.09615e-08	6.32903e-06	0.295323	0.999921	1.51493e-07	8.79494e-06	1	ENSG00000143612	ENST00000362076,ENST00000368521,ENST00000350592	ENSP00000354496,ENSP00000357507,ENSP00000271925	1	C1orf43	Uncharacterized protein C1orf43 (Hepatitis C virus NS5A-transactivated protein 4)(HCV NS5A-transactivated protein 4)(Protein NICE-3)(S863-3) [Source:UniProtKB/Swiss-Prot;Acc:Q9BWL3]	GO:0016021; GO:0004308; GO:0005737; GO:0009405; GO:0016020; GO:0005739	NM_015449,NM_001098616,NM_138740	25912
PH_hs_0010071	0.983058	0.873449	0.989789	47.7709	82.4492	39.5373	12.6912	20.0598	7.93962	0.69516	-0.127815	0.808081	1.61906	0.915217	1.75088	1.61906	-1.09264	1.75088	9.55702e-05	0.00267885	0.787169	0.999921	0.00537608	0.045428	1	ENSG00000121068	ENST00000240328,ENST00000424871,ENST00000419047	ENSP00000240328,ENSP00000407556,ENSP00000404781	17	TBX2	T-box transcription factor TBX2 (T-box protein 2) [Source:UniProtKB/Swiss-Prot;Acc:Q13207]	GO:0043565; GO:0016564; GO:0007521; GO:0005515; GO:0007569; GO:0008284; GO:0030879; GO:0005634; GO:0048738; GO:0005667; GO:0042309; GO:0050826; GO:0045449; GO:0007275; GO:0006355; GO:0003007; GO:0000122; GO:0003700; GO:0050825	NM_005994	6909
PH_hs_0025486	3.48255e-24	1.17521e-29	5.70263e-20	1407.77	2737.69	1371.33	120.216	229.509	128.005	0.695661	0.0686567	0.625936	1.61963	1.04874	1.54321	1.61963	1.04874	1.54321	1.79019e-11	3.48999e-09	0.537687	0.999921	1.78661e-07	1.0259e-05	1	ENSG00000137124	ENST00000377698	ENSP00000366927	9	ALDH1B1	Aldehyde dehydrogenase X, mitochondrial Precursor (EC 1.2.1.3)(Aldehyde dehydrogenase family 1 member B1)(Aldehyde dehydrogenase 5) [Source:UniProtKB/Swiss-Prot;Acc:P30837]	GO:0016491; GO:0005975; GO:0004029; GO:0005759; GO:0008152; GO:0055114; GO:0005739	NM_000692	219
PH_hs_0036089	0.0957705	1.46596e-07	0.0913905	190.389	320.178	202.707	17.7997	15.6929	8.2079	0.696502	0.214389	0.472494	1.62057	1.16021	1.38751	1.62057	1.16021	1.38751	2.84388e-05	0.000982662	0.245781	0.999921	5.25385e-05	0.00140616	1	ENSG00000002586	ENST00000381184,ENST00000398818,ENST00000381187,ENST00000381192,ENST00000449611	ENSP00000370579,ENSP00000381799,ENSP00000370582,ENSP00000370588,ENSP00000405544	X	CD99	CD99 antigen Precursor (T-cell surface glycoprotein E2)(E2 antigen)(Protein MIC2)(12E7)(CD99 antigen) [Source:UniProtKB/Swiss-Prot;Acc:P14209]	GO:0005515; GO:0005737; GO:0007155; GO:0005886; GO:0005887	NM_002414,NM_001122898	4267
PH_hs_0028321	0.0202773	4.27287e-07	0.21678	228.012	392.174	187.512	23.8993	41.5233	35.778	0.696515	0.150767	0.531655	1.62058	1.11016	1.44559	1.62058	1.11016	1.44559	9.47248e-05	0.00267107	0.463909	0.999921	0.00258306	0.027481	1	ENSG00000196363	ENST00000358625,ENST00000425041	ENSP00000351446,ENSP00000401889	9	WDR5	WD repeat-containing protein 5 (BMP2-induced 3-kb gene protein) [Source:UniProtKB/Swiss-Prot;Acc:P61964]	GO:0005515; GO:0005634; GO:0001501; GO:0045449; GO:0005622	NM_017588,NM_052821	11091
PH_hs_0024396	1.71232e-07	1.10116e-10	8.36861e-08	541.929	1022.03	542.442	69.8066	136.731	62.3808	0.697708	0.149611	0.551516	1.62193	1.10927	1.46562	1.62193	1.10927	1.46562	0.000323841	0.00692924	0.45634	0.999921	0.00383288	0.0358065	1	ENSG00000197696	ENST00000394588,ENST00000360476	ENSP00000378089,ENSP00000353664	15	NMB	Neuromedin-B Precursor [Contains Neuromedin-B-32;Neuromedin-B] [Source:UniProtKB/Swiss-Prot;Acc:P08949]	GO:0007218; GO:0007267; GO:0005179; GO:0005625; GO:0005576; GO:0007165	NM_021077,NM_205858	4828
PH_hs_0024395	6.94195e-14	1.42883e-22	3.20654e-22	653.512	1250.59	841.903	58.3955	110.559	57.7959	0.699665	0.466933	0.210579	1.62413	1.38217	1.15715	1.62413	1.38217	1.15715	4.0695e-06	0.000195324	0.0078746	0.480107	0.195101	0.389045	1	ENSG00000090339	ENST00000264832,ENST00000423829,ENST00000433023	ENSP00000264832,ENSP00000413124,ENSP00000397889	19	ICAM1	Intercellular adhesion molecule 1 Precursor (ICAM-1)(Major group rhinovirus receptor)(CD54 antigen) [Source:UniProtKB/Swiss-Prot;Acc:P05362]	GO:0030155; GO:0044419; GO:0004888; GO:0050900; GO:0051856; GO:0005615; GO:0005737; GO:0005886; GO:0033627; GO:0022614; GO:0005887; GO:0001910; GO:0005515; GO:0002457; GO:0002693; GO:0007157; GO:0016337; GO:0005178; GO:0002291; GO:0007159; GO:0009897; GO:0016020; GO:0046813	NM_000201	3383
PH_hs_0029062	9.6554e-07	1.15577e-13	6.823e-06	331.368	609.035	347.585	14.0608	56.1262	16.6373	0.699817	0.162384	0.533228	1.6243	1.11914	1.44716	1.6243	1.11914	1.44716	2.62934e-06	0.000133504	0.297166	0.999921	0.000133123	0.00289951	1	ENSG00000174156	ENST00000370968,ENST00000431899,ENST00000211122	ENSP00000360007,ENSP00000399142,ENSP00000211122	6	GSTA3	Glutathione S-transferase A3 (EC 2.5.1.18)(Glutathione S-transferase A3-3)(GST class-alpha member 3) [Source:UniProtKB/Swiss-Prot;Acc:Q16772]	GO:0004364; GO:0005737; GO:0008152; GO:0016740	NM_000847	2940
PH_hs_0005597	0.0666393	3.25687e-06	0.0992413	197.995	334.865	202.666	16.5742	30.7961	14.5334	0.701741	0.172099	0.520006	1.62647	1.1267	1.43396	1.62647	1.1267	1.43396	6.99578e-06	0.00031473	0.317616	0.999921	0.00305143	0.0307303	1	ENSG00000125834	ENST00000246032,ENST00000381482	ENSP00000246032,ENSP00000370891	20	STK35	Serine/threonine-protein kinase 35 (EC 2.7.11.1)(CLP-36-interacting kinase)(Clik1)(PDLIM1-interacting kinase 1) [Source:UniProtKB/Swiss-Prot;Acc:Q8TDR2]	GO:0004672; GO:0006468; GO:0004713; GO:0000166; GO:0005737; GO:0016740; GO:0005634; GO:0005524; GO:0004674	NM_080836	140901
PH_hs_0022184	2.56937e-12	1.91851e-14	4.06294e-13	1745.33	3454.06	1675.45	230.129	438.302	209.478	0.703818	0.0658245	0.637941	1.62881	1.04668	1.55611	1.62881	1.04668	1.55611	0.000456376	0.00913388	0.774347	0.999921	0.00127669	0.0164439	1	ENSG00000099800	ENST00000215570	ENSP00000215570	19	TIMM13	Mitochondrial import inner membrane translocase subunit Tim13 [Source:UniProtKB/Swiss-Prot;Acc:Q9Y5L4]	GO:0006626; GO:0007605; GO:0045039; GO:0046872; GO:0005739; GO:0005744; GO:0065002; GO:0016020; GO:0008270; GO:0015031; GO:0042719; GO:0005515	NM_012458	26517
PH_hs_0029380	0.0197021	2.29933e-10	0.0119225	226.218	383.555	249.285	21.6545	22.8612	16.564	0.706636	0.299841	0.396653	1.63199	1.23101	1.31645	1.63199	1.23101	1.31645	1.59032e-08	1.48596e-06	0.148518	0.999921	0.0188094	0.102462	1	ENSG00000172354	ENST00000427895,ENST00000393926,ENST00000424361,ENST00000393924,ENST00000451587,ENST00000436220,ENST00000303210,ENST00000419828,ENST00000431068	ENSP00000400286,ENSP00000377503,ENSP00000389391,ENSP00000377501,ENSP00000399904,ENSP00000401873,ENSP00000305260,ENSP00000390543,ENSP00000390077	7	GNB2	Guanine nucleotide-binding protein G(I)/G(S)/G(T) subunit beta-2 (Transducin beta chain 2)(G protein subunit beta-2) [Source:UniProtKB/Swiss-Prot;Acc:P62879]	GO:0007186; GO:0007165; GO:0005246; GO:0003924; GO:0009755; GO:0004871	NM_005273	2783
PH_hs_0025849	0.990526	0.884171	0.993999	41.8953	84.9992	31.9676	6.85202	10.4615	4.9798	0.708147	-0.103921	0.758668	1.6337	0.930501	1.69193	1.6337	-1.07469	1.69193	0.000159264	0.00399831	0.929424	0.999921	0.0124172	0.078875	4	ENSG00000160285,ENSG00000235878	NA		NA	LSS	NA	NA	NA	NA
PH_hs_0017242	2.98695e-11	7.21948e-15	7.72565e-11	2057.16	4082.69	1899.4	291.197	513.013	270.837	0.710194	-0.132286	0.820158	1.63602	0.912384	1.7656	1.63602	-1.09603	1.7656	1.58809e-05	0.000598919	0.503519	0.999921	4.58083e-05	0.0012663	4	ENSG00000152082,ENSG00000173272	NA		NA	FAM128B	NA	NA	NA	NA
PH_hs_0036604	0.586514	0.0207746	0.648103	125.625	200.634	125.97	12.3067	10.891	10.1	0.712101	0.157071	0.549596	1.63819	1.11502	1.46368	1.63819	1.11502	1.46368	0.000214273	0.00501913	0.479759	0.999921	0.000794079	0.0118157	3	NA	NA		1	NA	NA	NA	NA	NA
PH_hs_0032355	0.994253	0.986356	0.996527	34.1366	45.8813	23.4139	8.15119	14.4791	5.78569	0.713558	0.0582715	0.759949	1.63984	1.04122	1.69343	1.63984	1.04122	1.69343	6.54405e-05	0.00200655	0.916881	0.999921	0.099076	0.264186	1	ENSG00000150593	ENST00000445683,ENST00000393104,ENST00000452838,ENST00000280154	ENSP00000413514,ENSP00000376816,ENSP00000415820,ENSP00000280154	10	PDCD4	Programmed cell death protein 4 (Nuclear antigen H731-like)(Neoplastic transformation inhibitor protein)(Protein 197/15a) [Source:UniProtKB/Swiss-Prot;Acc:Q53EL6]	GO:0016481; GO:0005829; GO:0006915; GO:0007569; GO:0045786; GO:0043508; GO:0003723; GO:0005737; GO:0005634; GO:0005515	NM_014456,NM_145341	27250
PH_hs_0023584	0.97779	0.922528	0.992417	53.6884	71.2415	34.9846	10.297	20.2686	7.06892	0.714015	-0.385841	1.09566	1.64036	0.765333	2.1371	1.64036	-1.30662	2.1371	0.000101657	0.00281133	0.338509	0.999921	2.10701e-06	9.11557e-05	1	ENSG00000139318	ENST00000279488,ENST00000308385	ENSP00000279488,ENSP00000307835	12	DUSP6	Dual specificity protein phosphatase 6 (EC 3.1.3.48)(EC 3.1.3.16)(Mitogen-activated protein kinase phosphatase 3)(MAP kinase phosphatase 3)(MKP-3)(Dual specificity protein phosphatase PYST1) [Source:UniProtKB/Swiss-Prot;Acc:Q16828]	GO:0017017; GO:0004722; GO:0004725; GO:0008138; GO:0016787; GO:0016791; GO:0000188; GO:0016311; GO:0006470; GO:0005625; GO:0005654; GO:0005737	NM_001946,NM_022652	1848
PH_hs_0031750	0.00655799	2.50078e-09	0.00402104	267.248	456.947	269.173	36.7462	44.8126	18.1398	0.714147	0.197845	0.504817	1.64051	1.14698	1.41894	1.64051	1.14698	1.41894	8.12147e-05	0.00238376	0.30991	0.999921	0.00343428	0.0332296	1	ENSG00000137700	ENST00000357590,ENST00000330775	ENSP00000350203,ENSP00000339048	11	SLC37A4	Glucose-6-phosphate translocase (Glucose-5-phosphate transporter)(Solute carrier family 37 member 4) [Source:UniProtKB/Swiss-Prot;Acc:O43826]	GO:0006810; GO:0005215; GO:0005977; GO:0005789; GO:0016020; GO:0016021; GO:0009749; GO:0007584; GO:0005792; GO:0006006; GO:0015760; GO:0005783; GO:0015152; GO:0014070; GO:0005351; GO:0008643	NM_001467	2542
PH_hs_0035952	2.13315e-12	6.93208e-16	6.1024e-18	810.412	1583.48	840.536	89.4724	179.061	68.6947	0.715119	0.186422	0.520959	1.64162	1.13794	1.43491	1.64162	1.13794	1.43491	1.36897e-09	1.68885e-07	0.192886	0.999921	0.000367632	0.00650087	1	ENSG00000004059	ENST00000000233,ENST00000415666	ENSP00000000233,ENSP00000412701	7	ARF5	ADP-ribosylation factor 5 [Source:UniProtKB/Swiss-Prot;Acc:P84085]	GO:0015031; GO:0007264; GO:0006886; GO:0005525; GO:0005886; GO:0005794; GO:0005622; GO:0000166; GO:0003924; GO:0005737; GO:0016192	NM_001662	381
PH_hs_0031517	3.92137e-22	8.18919e-14	2.8026e-45	997.79	2060.11	992.791	81.0606	259.78	41.3966	0.715448	0.125727	0.59401	1.64199	1.09106	1.50944	1.64199	1.09106	1.50944	8.90322e-07	5.26557e-05	0.365569	0.999921	3.36049e-05	0.000970119	4	ENSG00000112697,ENSG00000112695	NA		NA	TMEM30A	NA	NA	NA	NA
PH_hs_0024960	0.99171	0.928765	0.994923	38.4524	70.2512	28.2458	9.8293	19.2203	8.00675	0.716155	-0.320546	1.05087	1.6428	0.800767	2.07178	1.6428	-1.2488	2.07178	2.94513e-06	0.000147567	0.318685	0.999921	1.84047e-07	1.0492e-05	1	ENSG00000089022	ENST00000431199,ENST00000428907,ENST00000202788	ENSP00000391138,ENSP00000409640,ENSP00000202788	12	MAPKAPK5	MAP kinase-activated protein kinase 5 (MAPK-activated protein kinase 5)(MAPKAP kinase 5)(EC 2.7.11.1)(p38-regulated/activated protein kinase) [Source:UniProtKB/Swiss-Prot;Acc:Q8IW41]	GO:0004713; GO:0004674; GO:0004672; GO:0005737; GO:0005524; GO:0006468; GO:0000166; GO:0004708; GO:0005515; GO:0016740; GO:0007165; GO:0005634	NM_139078,NM_003668	8550
PH_hs_0018480	3.45531e-08	3.91795e-17	1.57063e-09	387.25	720.693	437.934	26.1454	62.4543	23.3149	0.716924	0.28452	0.423528	1.64367	1.218	1.3412	1.64367	1.218	1.3412	7.9324e-08	6.23187e-06	0.0415058	0.999921	0.000120723	0.00269277	1	ENSG00000106245	ENST00000431419,ENST00000427499,ENST00000456893,ENST00000403633,ENST00000222969	ENSP00000408269,ENSP00000416698,ENSP00000395269,ENSP00000386023,ENSP00000222969	7	BUD31	Protein BUD31 homolog (Protein G10 homolog)(EDG-2) [Source:UniProtKB/Swiss-Prot;Acc:P41223]	GO:0008270; GO:0003700; GO:0005634; GO:0046872; GO:0006357	NM_003910	8896
PH_hs_0007167	0.35021	6.73214e-05	0.588559	152.135	301.366	132.515	24.0753	30.1127	17.6721	0.717043	-0.0601172	0.771167	1.64381	0.959186	1.70665	1.64381	-1.04255	1.70665	0.000107749	0.00293862	0.790853	0.999921	0.000278564	0.00518726	1	ENSG00000132744	ENST00000255082	ENSP00000255082	11	ACY3	Aspartoacylase-2 (EC 3.5.1.15)(Aminoacylase-3)(ACY-3)(Acylase III)(Hepatitis C virus core-binding protein 1)(HCBP1) [Source:UniProtKB/Swiss-Prot;Acc:Q96HD9]	GO:0046872; GO:0004046; GO:0016788; GO:0005624; GO:0008152; GO:0019807; GO:0042802; GO:0005737; GO:0008270; GO:0016324	NM_080658	91703
PH_hs_0030056	0.978766	0.713877	0.991861	50.6582	105.124	36.1104	14.0522	20.7479	7.1223	0.717892	-0.439421	1.19883	1.64478	0.73743	2.29553	1.64478	-1.35606	2.29553	0.000342997	0.00729955	0.203501	0.999921	2.14922e-10	2.40698e-08	1	ENSG00000187446	ENST00000334660	ENSP00000335632	15	AC012652.1	Calcium-binding protein p22 (Calcium-binding protein CHP)(Calcineurin homologous protein)(Calcineurin B homolog) [Source:UniProtKB/Swiss-Prot;Acc:Q99653]	GO:0006813; GO:0043231; GO:0005737; GO:0007264; GO:0005509; GO:0015459	NM_007236	11261
PH_hs_0028629	4.02179e-19	1.42146e-19	1.13204e-15	862.789	1701.05	1003.57	72.4234	171.965	99.2594	0.718071	0.302545	0.399787	1.64498	1.23332	1.31931	1.64498	1.23332	1.31931	1.95528e-09	2.30417e-07	0.049168	0.999921	0.00899487	0.0642997	1	ENSG00000152926	ENST00000282869,ENST00000398695	ENSP00000282869,ENSP00000381683	7	ZNF117	Zinc finger protein 117 (Zinc finger protein HPF9)(Provirus-linked krueppel)(h-PLK) [Source:UniProtKB/Swiss-Prot;Acc:Q03924]	GO:0008270; GO:0003677; GO:0005622; GO:0003700; GO:0005634; GO:0003674; GO:0006350; GO:0046872; GO:0006355; GO:0008150	NM_015852	51351
PH_hs_0002222	0.973647	0.651221	0.99262	51.4054	109.625	33.5275	18.1559	31.5045	9.34768	0.718571	-0.438416	1.14974	1.64555	0.737944	2.21875	1.64555	-1.35512	2.21875	1.44432e-05	0.000554921	0.342009	0.999921	9.45289e-05	0.00224424	1	ENSG00000198105	ENST00000395867,ENST00000357328	ENSP00000379208,ENSP00000349882	10	ZNF248	Zinc finger protein 248 [Source:UniProtKB/Swiss-Prot;Acc:Q8NDW4]	GO:0006355; GO:0003676; GO:0005622; GO:0008270; GO:0005634; GO:0003677; GO:0046872; GO:0006350	NM_021045	57209
PH_hs_0004778	0.988605	0.96324	0.998069	43.6142	61.1369	15.7349	9.10383	14.7972	3.30428	0.718625	-2.96073	3.74088	1.64561	0.128449	13.3696	1.64561	-7.7852	13.3696	1.99164e-08	1.83918e-06	0.000208434	0.0530867	4.0135e-09	3.38915e-07	1	ENSG00000171606	ENST00000326804	ENSP00000321209	19	ZNF274	Zinc finger protein 274 (Zinc finger protein HFB101)(Zinc finger protein zfp2)(Zf2)(Zinc finger protein with KRAB and SCAN domains 19) [Source:UniProtKB/Swiss-Prot;Acc:Q96GC6]	GO:0005515; GO:0008270; GO:0003700; GO:0003677; GO:0003676; GO:0005634; GO:0006355; GO:0005622; GO:0046872; GO:0005730; GO:0003714; GO:0006350	NM_016325,NM_016324,NM_133502	10782
PH_hs_0025256	2.30926e-09	4.25104e-16	3.47414e-14	665.371	1264.62	803.035	81.8103	137.116	76.3679	0.718761	0.410108	0.311117	1.64577	1.32879	1.24067	1.64577	1.32879	1.24067	1.41216e-05	0.000545219	0.00427067	0.338885	0.00737251	0.0564764	1	ENSG00000173327	ENST00000309100	ENSP00000309597	11	MAP3K11	Mitogen-activated protein kinase kinase kinase 11 (EC 2.7.11.25)(Mixed lineage kinase 3)(Src-homology 3 domain-containing proline-rich kinase) [Source:UniProtKB/Swiss-Prot;Acc:Q16584]	GO:0004713; GO:0000080; GO:0004674; GO:0004672; GO:0000166; GO:0004706; GO:0005515; GO:0005524; GO:0016740; GO:0051259; GO:0008283; GO:0007257; GO:0007017; GO:0006468; GO:0046328; GO:0042803; GO:0046777; GO:0005874; GO:0005813	NM_002419	4296
PH_hs_0000537	2.4889e-36	0	0	10866.8	21763.3	11589.2	855.492	817.351	797.858	0.720342	0.192964	0.519284	1.64757	1.14311	1.43324	1.64757	1.14311	1.43324	2.45104e-12	5.5292e-10	0.043815	0.999921	7.91456e-06	0.00028797	1	ENSG00000179222	ENST00000375772,ENST00000326587,ENST00000375722,ENST00000375695	ENSP00000364927,ENSP00000325333,ENSP00000364874,ENSP00000364847	X	MAGED1	Melanoma-associated antigen D1 (MAGE-D1 antigen)(Neurotrophin receptor-interacting MAGE homolog)(MAGE tumor antigen CCF) [Source:UniProtKB/Swiss-Prot;Acc:Q9Y5V3]	GO:0003713; GO:0043234; GO:0005886; GO:0005737; GO:0042981; GO:0005515; GO:0006357; GO:0050680	NM_006986,NM_001005332,NM_001005333	9500
PH_hs_0018702	0.96178	0.968663	0.957921	62.0926	56.6957	64.9598	12.6591	17.0436	10.7328	0.721495	0.184935	0.562068	1.64889	1.13677	1.47638	1.64889	1.13677	1.47638	5.31163e-05	0.00168271	0.796106	0.999921	3.89502e-05	0.00109247	2	ENSG00000117682	ENST00000416052,ENST00000431933,ENST00000236342,ENST00000434391,ENST00000360009,ENST00000357049,ENST00000374192,ENST00000374194,ENST00000374187	ENSP00000393961,ENSP00000399781,ENSP00000236342,ENSP00000403529,ENSP00000353104,ENSP00000349557,ENSP00000363307,ENSP00000363309,ENSP00000363302	1	DHDDS	Dehydrodolichyl diphosphate synthase (Dedol-PP synthase)(EC 2.5.1.-) [Source:UniProtKB/Swiss-Prot;Acc:Q86SQ9]	GO:0016765; GO:0005515	NM_024887,NM_205861	79947
PH_hs_0003917	3.40604e-13	9.14781e-21	8.88895e-12	930.352	1803.56	1007.9	103.742	177.504	120.879	0.723324	0.190238	0.496696	1.65098	1.14095	1.41098	1.65098	1.14095	1.41098	8.45947e-07	5.02194e-05	0.366202	0.999921	0.0123691	0.0786629	1	ENSG00000107745	ENST00000398763,ENST00000398761,ENST00000398765,ENST00000418483,ENST00000401998,ENST00000361114	ENSP00000381747,ENSP00000381745,ENSP00000381748,ENSP00000402470,ENSP00000384068,ENSP00000354415	10	CBARA1	Calcium-binding atopy-related autoantigen 1 (Atopy-related autoantigen CALC)(ara CALC)(Allergen Hom s 4) [Source:UniProtKB/Swiss-Prot;Acc:Q9BPX6]	GO:0005509; GO:0016020; GO:0005622; GO:0006952; GO:0016021	NM_006077	10367
PH_hs_0007194	0.979827	0.798528	0.985581	50.7918	93.2231	44.5466	12.5234	23.0861	10.0491	0.7248	-0.257703	0.969428	1.65267	0.836419	1.95806	1.65267	-1.19557	1.95806	7.07966e-09	7.21258e-07	0.24015	0.999921	0.182061	0.373111	1	ENSG00000119541	ENST00000238497	ENSP00000238497	18	VPS4B	Vacuolar protein sorting-associated protein 4B (Suppressor of K(+) transport growth defect 1)(Protein SKD1) [Source:UniProtKB/Swiss-Prot;Acc:O75351]	GO:0007032; GO:0000166; GO:0003677; GO:0003688; GO:0005524; GO:0008022; GO:0017111; GO:0042623; GO:0006200; GO:0032510; GO:0007049; GO:0015031; GO:0006275; GO:0031902; GO:0016020; GO:0005829; GO:0005774; GO:0005769; GO:0051301; GO:0005764; GO:0005737; GO:0005634; GO:0033993; GO:0032367; GO:0016197; GO:0006813; GO:0006270	NM_004869	9525
PH_hs_0035771	0	8.99634e-43	0	8516.04	17305.9	9789.42	548.301	1257.25	423.591	0.728302	0.296798	0.418209	1.65669	1.22842	1.33627	1.65669	1.22842	1.33627	3.4665e-25	6.84243e-22	0.00314566	0.297959	6.44787e-06	0.000243585	1	ENSG00000117242	ENST00000375048,ENST00000451424	ENSP00000364188,NA	1	DDOST	Dolichyl-diphosphooligosaccharide--protein glycosyltransferase 48 kDa subunit Precursor (Oligosaccharyl transferase 48 kDa subunit)(DDOST 48 kDa subunit)(EC 2.4.1.119) [Source:UniProtKB/Swiss-Prot;Acc:P39656]	GO:0016020; GO:0016021; GO:0008250; GO:0006496; GO:0042110; GO:0005783; GO:0005789; GO:0005792; GO:0018279; GO:0004579; GO:0005515; GO:0016740; GO:0034097	NA	NA
PH_hs_0000017	0.995305	0.978812	0.991552	32.016	54.0821	35.6182	6.789	12.2925	9.5904	0.728571	0.211544	0.555034	1.657	1.15793	1.4692	1.657	1.15793	1.4692	1.67062e-08	1.55181e-06	0.610379	0.999921	0.641828	0.797129	1	ENSG00000015413	ENST00000393092,ENST00000261615,ENST00000421184	ENSP00000376807,ENSP00000261615,ENSP00000397313	16	DPEP1	Dipeptidase 1 Precursor (EC 3.4.13.19)(Microsomal dipeptidase)(Renal dipeptidase)(hRDP)(Dehydropeptidase-I) [Source:UniProtKB/Swiss-Prot;Acc:P16444]	GO:0016324; GO:0042995; GO:0005886; GO:0008235; GO:0031225; GO:0016805; GO:0006508; GO:0005515; GO:0008233; GO:0008239; GO:0008270; GO:0046872	NM_001128141,NM_004413	1800
PH_hs_0000539	1.96973e-15	2.82771e-11	5.83799e-12	1615.24	3397.03	1521.73	184.405	497.776	198.396	0.729166	0.00869406	0.710083	1.65768	1.00604	1.6359	1.65768	1.00604	1.6359	7.57815e-06	0.000332407	0.958754	0.999921	0.000480217	0.00797382	1	ENSG00000159346	ENST00000436244,ENST00000340990	ENSP00000395469,ENSP00000341785	1	ADIPOR1	Adiponectin receptor protein 1 (Progestin and adipoQ receptor family member I) [Source:UniProtKB/Swiss-Prot;Acc:Q96A54]	GO:0006629; GO:0042562; GO:0004872; GO:0009755; GO:0019395; GO:0016020; GO:0016021	NM_015999,NM_001127687	51094
PH_hs_0030142	7.71913e-11	3.93339e-22	8.02904e-16	710.122	1353.44	691.11	81.0801	123.023	52.8789	0.729308	0.116272	0.626059	1.65784	1.08393	1.54334	1.65784	1.08393	1.54334	3.99768e-07	2.66361e-05	0.355294	0.999921	1.06199e-09	1.02882e-07	4	ENSG00000165862,ENSG00000189372	NA		NA	PNLIPRP2	NA	NA	NM_005396.4	5408
PH_hs_0024307	0.980516	0.871421	0.994943	49.9613	82.7753	28.4111	12.9045	20.161	7.49931	0.729346	-0.375703	1.14074	1.65789	0.770729	2.20494	1.65789	-1.29747	2.20494	7.0346e-06	0.000315264	0.324587	0.999921	0.000136538	0.00295756	1	ENSG00000152061	ENST00000325589,ENST00000347255,ENST00000251507,ENST00000367687,ENST00000367686,ENST00000325594	ENSP00000318603,ENSP00000281844,ENSP00000251507,ENSP00000356660,ENSP00000356659,ENSP00000319639	1	RABGAP1L	RAB GTPase-activating protein 1-like [Source:UniProtKB/Swiss-Prot;Acc:Q5R372]	GO:0005096; GO:0005097; GO:0032313; GO:0005622	NM_014857,NM_001035230	9910
PH_hs_0003394	1.93455e-16	1.56643e-25	3.90371e-12	825.696	1618.56	708.364	75.4526	139.556	69.9422	0.731115	-0.104322	0.839118	1.65992	0.930242	1.78896	1.65992	-1.07499	1.78896	6.57051e-08	5.26675e-06	0.567482	0.999921	6.24378e-07	3.13002e-05	1	ENSG00000142494	ENST00000424755,ENST00000270570,ENST00000395585,ENST00000455670	ENSP00000396490,ENSP00000270570,ENSP00000378951,ENSP00000398701	17	SLC47A1	Multidrug and toxin extrusion protein 1 (hMATE-1)(MATE-1)(Solute carrier family 47 member 1) [Source:UniProtKB/Swiss-Prot;Acc:Q96FL8]	GO:0006855; GO:0015297; GO:0051260; GO:0015238; GO:0006835; GO:0016020; GO:0017153; GO:0016021; GO:0005886; GO:0006810	NM_018242	55244
PH_hs_0001041	9.29931e-06	1.21968e-12	0.000475818	434.262	794.142	347.767	58.2213	88.7944	43.6158	0.731446	-0.227215	0.933051	1.6603	0.854282	1.90931	1.6603	-1.17057	1.90931	1.21437e-05	0.000487941	0.36022	0.999921	0.000128296	0.00282162	1	ENSG00000229139	ENST00000430108	ENSP00000397366	19	AC011471.6	Putative uncharacterized protein Fragment [Source:UniProtKB/TrEMBL;Acc:Q9NPS2]	NA	NA	NA
PH_hs_0023599	3.15514e-08	2.40709e-14	3.49102e-11	761.019	1472.97	687.097	109.082	175.208	70.8916	0.731469	0.0097175	0.723408	1.66033	1.00676	1.65108	1.66033	1.00676	1.65108	7.97371e-06	0.000347826	0.958189	0.999921	3.56502e-05	0.00101984	1	ENSG00000214530	ENST00000334805	ENSP00000335247	11	STARD10	PCTP-like protein (PCTP-L)(StAR-related lipid transfer protein 10)(START domain-containing protein 10)(StARD10)(Serologically defined colon cancer antigen 28)(Antigen NY-CO-28) [Source:UniProtKB/Swiss-Prot;Acc:Q9Y365]	NA	NM_006645	10809
PH_hs_0019532	0.00073086	6.54606e-12	0.00146047	275.659	498.381	297.589	21.3269	42.8647	27.5895	0.731759	0.209024	0.509372	1.66066	1.15591	1.42343	1.66066	1.15591	1.42343	1.87342e-07	1.35083e-05	0.187483	0.999921	0.00435605	0.0392168	1	ENSG00000168610	ENST00000389272,ENST00000264657,ENST00000404395	ENSP00000373923,ENSP00000264657,ENSP00000384943	17	STAT3	Signal transducer and activator of transcription 3 (Acute-phase response factor) [Source:UniProtKB/Swiss-Prot;Acc:P40763]	GO:0019901; GO:0005515; GO:0045449; GO:0044419; GO:0032870; GO:0032355; GO:0008134; GO:0007399; GO:0007165; GO:0005737; GO:0005634; GO:0006928; GO:0006355; GO:0060397; GO:0070102; GO:0000122; GO:0005509; GO:0005062; GO:0004871; GO:0003700	NM_213662,NM_139276,NM_003150	6774
PH_hs_0013265	6.75432e-14	1.83787e-22	2.90854e-10	10468	21107.7	11011.1	1395.67	2167.14	1753.68	0.733516	0.114135	0.517561	1.66269	1.08233	1.43153	1.66269	1.08233	1.43153	3.49526e-05	0.00118441	0.736211	0.999921	0.076627	0.229387	1	ENSG00000108604	ENST00000225742,ENST00000323347,ENST00000228253,ENST00000448276,ENST00000450364	ENSP00000225742,ENSP00000318451,ENSP00000228253,ENSP00000392617,ENSP00000398946	17	SMARCD2	SWI/SNF-related matrix-associated actin-dependent regulator of chromatin subfamily D member 2 (60 kDa BRG-1/Brm-associated factor subunit B)(BRG1-associated factor 60B) [Source:UniProtKB/Swiss-Prot;Acc:Q92925]	GO:0005515; GO:0016514; GO:0016568; GO:0006357; GO:0006350; GO:0003713; GO:0005634	NM_001098426,NM_003077	6603
PH_hs_0039406	0.990142	0.939686	0.989853	40.5771	68.6904	38.6088	10.5874	16.7532	9.73912	0.735049	0.171425	0.578091	1.66445	1.12617	1.49287	1.66445	1.12617	1.49287	6.40039e-06	0.000292106	0.374324	0.999921	0.490822	0.678921	2	ENSG00000112320	ENST00000317357,ENST00000230065	ENSP00000318900,ENSP00000230065	6	SOBP	Sine oculis-binding protein homolog (Jackson circler protein 1) [Source:UniProtKB/Swiss-Prot;Acc:A7XYQ1]	GO:0008270; GO:0046872; GO:0005199	NM_018013	55084
PH_hs_0027179	0.986275	0.732162	0.978058	44.7232	102.127	51.983	12.1368	23.1816	10.5997	0.735292	-0.177769	0.914732	1.66473	0.884069	1.88522	1.66473	-1.13113	1.88522	4.25618e-05	0.00139303	0.111128	0.999921	0.109746	0.279437	1	ENSG00000105327	ENST00000449228,ENST00000439096,ENST00000341983,ENST00000300880,ENST00000359924	ENSP00000404503,ENSP00000395862,ENSP00000341155,ENSP00000300880,ENSP00000352999	19	BBC3	Bcl-2-binding component 3 (p53 up-regulated modulator of apoptosis)(JFY-1) [Source:UniProtKB/Swiss-Prot;Acc:Q9BXH1]	GO:0045926; GO:0005515; GO:0001836; GO:0006917; GO:0006919; GO:0005741; GO:0042771; GO:0005739	NM_001127240,NM_001127242,NM_001127241,NM_014417	27113
PH_hs_0016122	0	3.72095e-33	0	1233.77	2515.84	1244.11	57.4706	197.108	52.9798	0.73662	0.116766	0.605994	1.66627	1.0843	1.52203	1.66627	1.0843	1.52203	1.19065e-12	2.98438e-10	0.445411	0.999921	1.33523e-05	0.00044861	1	ENSG00000115902	ENST00000448784,ENST00000234256	ENSP00000401784,ENSP00000234256	2	SLC1A4	Neutral amino acid transporter A (Alanine/serine/cysteine/threonine transporter)(ASCT1)(SATT)(Solute carrier family 1 member 4) [Source:UniProtKB/Swiss-Prot;Acc:P43007]	GO:0015808; GO:0006835; GO:0015811; GO:0016020; GO:0005887; GO:0050890; GO:0005882; GO:0015194; GO:0035249; GO:0034589; GO:0015826; GO:0015825; GO:0042470; GO:0015824; GO:0006810; GO:0034590; GO:0017153; GO:0015193; GO:0015184; GO:0015195; GO:0015293; GO:0005254; GO:0015180	NM_003038,NM_001135581	6509
PH_hs_0019270	0.00857469	6.65904e-11	0.054514	250.136	445.785	222.294	28.9886	35.9087	22.5308	0.740456	-0.0407831	0.797133	1.6707	0.972127	1.73764	1.6707	-1.02867	1.73764	0.000212103	0.0049767	0.842421	0.999921	9.74587e-06	0.000348973	1	ENSG00000214753	ENST00000301785	ENSP00000301785	11	HNRNPUL2	Heterogeneous nuclear ribonucleoprotein U-like protein 2 (Scaffold-attachment factor A2)(SAF-A2) [Source:UniProtKB/Swiss-Prot;Acc:Q1KMD3]	GO:0005634; GO:0019205; GO:0005515; GO:0008150; GO:0003676; GO:0006139; GO:0005524	NM_001079559	221092
PH_hs_0036648	0.846745	0.130238	0.808656	92.8713	167.69	102.503	12.1917	10.0891	15.2304	0.741912	0.249103	0.482391	1.67239	1.18847	1.39706	1.67239	1.18847	1.39706	0.000482396	0.00952189	0.529134	0.999921	0.0416412	0.163938	3	NA	NA		7	NA	NA	NA	NA	NA
PH_hs_0013712	0.988134	0.919074	0.992592	42.841	73.701	34.1683	11.5067	18.0332	8.12594	0.742094	-0.39376	1.12784	1.6726	0.761143	2.18531	1.6726	-1.31381	2.18531	2.17235e-05	0.000776099	0.0871085	0.999921	1.01788e-08	7.6906e-07	1	ENSG00000119686	ENST00000238667	ENSP00000238667	14	FLVCR2	Feline leukemia virus subgroup C receptor-related protein 2 (Calcium-chelate transporter)(CCT) [Source:UniProtKB/Swiss-Prot;Acc:Q9UPI3]	GO:0016021; GO:0005886; GO:0006810	NM_017791	55640
PH_hs_0034617	0.995628	0.848484	0.989557	31.4231	91.9759	40.7694	5.9101	6.14535	5.49215	0.742096	0.0143232	0.692429	1.6726	1.00998	1.616	1.6726	1.00998	1.616	2.04427e-06	0.000108326	0.985215	0.999921	0.450159	0.646635	1	ENSG00000178772	ENST00000323830	ENSP00000319464	3	CPN2	Carboxypeptidase N subunit 2 Precursor (Carboxypeptidase N polypeptide 2)(Carboxypeptidase N 83 kDa chain)(Carboxypeptidase N regulatory subunit)(Carboxypeptidase N large subunit) [Source:UniProtKB/Swiss-Prot;Acc:P22792]	GO:0005515; GO:0005634; GO:0005576; GO:0050821; GO:0030234; GO:0031965	NM_001080513	1370
PH_hs_0015031	2.26814e-10	4.02711e-36	4.48438e-09	927.168	1764.24	965.6	121.047	126.471	136.137	0.742718	0.144692	0.569738	1.67333	1.10549	1.48425	1.67333	1.10549	1.48425	6.29809e-05	0.00194624	0.579135	0.999921	0.0115804	0.0753467	1	ENSG00000168476	ENST00000306306,ENST00000334530	ENSP00000303482,ENSP00000333889	8	REEP4	Receptor expression-enhancing protein 4 [Source:UniProtKB/Swiss-Prot;Acc:Q9H6H4]	GO:0016020; GO:0016021	NM_025232	80346
PH_hs_0023429	2.36002e-07	2.44591e-10	4.93588e-05	495.762	980.632	425.212	60.2522	132.766	57.5814	0.742996	-0.104503	0.852156	1.67365	0.930125	1.8052	1.67365	-1.07512	1.8052	0.000231237	0.00535404	0.663868	0.999921	0.000344435	0.00617515	1	ENSG00000133026	ENST00000379980,ENST00000396239,ENST00000360416,ENST00000269243	ENSP00000369315,ENSP00000379539,ENSP00000353590,ENSP00000269243	17	MYH10	Myosin-10 (Myosin heavy chain 10)(Myosin heavy chain, non-muscle IIb)(Non-muscle myosin heavy chain IIb)(NMMHC II-b)(NMMHC-IIB)(Cellular myosin heavy chain, type B)(Non-muscle myosin heavy chain B)(NMMHC-B) [Source:UniProtKB/Swiss-Prot;Acc:P35580]	GO:0030496; GO:0005938; GO:0000146; GO:0000166; GO:0005819; GO:0003774; GO:0005096; GO:0021670; GO:0005886; GO:0030898; GO:0043197; GO:0016459; GO:0030424; GO:0030426; GO:0031594; GO:0005737; GO:0005622; GO:0001725; GO:0060041; GO:0055015; GO:0055003; GO:0050885; GO:0008150; GO:0008283; GO:0032154; GO:0043025; GO:0008360; GO:0021592; GO:0051015; GO:0005524; GO:0008083; GO:0007165; GO:0021678; GO:…	NM_005964	4628
PH_hs_0003698	0.996157	0.906609	0.997312	27.7688	75.4653	19.4844	9.62674	20.0122	6.30831	0.744518	-0.61552	1.32152	1.67541	0.652694	2.49929	1.67541	-1.53211	2.49929	0.000403545	0.00829738	0.60615	0.999921	2.64951e-07	1.45779e-05	1	ENSG00000079999	ENST00000171111,ENST00000393623	ENSP00000171111,ENSP00000377245	19	KEAP1	Kelch-like ECH-associated protein 1 (Cytosolic inhibitor of Nrf2)(INrf2)(Kelch-like protein 19) [Source:UniProtKB/Swiss-Prot;Acc:Q14145]	GO:0005813; GO:0001701; GO:0005737; GO:0005634; GO:0006355; GO:0045604; GO:0005515; GO:0005783; GO:0030528	NM_203500,NM_012289	9817
PH_hs_0004734	0.818301	0.0609055	0.910574	96.0998	187.516	80.4832	16.6387	18.2484	15.4313	0.744554	-0.0155147	0.765492	1.67546	0.989304	1.69995	1.67546	-1.01081	1.69995	0.000373732	0.00777362	0.953765	0.999921	0.000301163	0.00551063	1	ENSG00000116704	ENST00000235345	ENSP00000235345	1	SLC35D1	UDP-glucuronic acid/UDP-N-acetylgalactosamine transporter (UDP-GlcA/UDP-GalNAc transporter)(Solute carrier family 35 member D1)(UDP-galactose transporter-related protein 7)(UGTrel7) [Source:UniProtKB/Swiss-Prot;Acc:Q9NTN3]	GO:0016021; GO:0005783; GO:0016020; GO:0005789; GO:0030176; GO:0030206; GO:0015789; GO:0008643; GO:0005463; GO:0005351	NM_015139	23169
PH_hs_0003285	4.32879e-13	1.9451e-13	5.44537e-19	1533.6	3165.7	1464.73	191.763	417.108	143.148	0.747477	0.0870758	0.669192	1.67885	1.06221	1.59018	1.67885	1.06221	1.59018	1.10007e-05	0.000453558	0.518801	0.999921	1.36939e-05	0.000458137	1	ENSG00000100142	ENST00000443002,ENST00000405557,ENST00000215960,ENST00000444943,ENST00000442738,ENST00000407936	ENSP00000406826,ENSP00000384112,ENSP00000215960,ENSP00000405271,ENSP00000403852,ENSP00000385725	22	POLR2F	DNA-directed RNA polymerases I, II, and III subunit RPABC2 (RNA polymerases I, II, and III subunit ABC2)(DNA-directed RNA polymerase II subunit F)(DNA-directed RNA polymerases I, II, and III 14.4 kDa polypeptide)(RPABC14.4)(RPB14.4)(RPB6)(RPC15) [Source:UniProtKB/Swiss-Prot;Acc:P61218]	GO:0005634; GO:0005654; GO:0003677; GO:0006351; GO:0003899; GO:0000398; GO:0006367; GO:0005730; GO:0030880; GO:0006368	NM_021974	5435
PH_hs_0026021	2.8524e-05	1.60409e-15	0.000180615	356.559	652.054	312.619	39.1316	57.1173	18.0301	0.748403	-0.035237	0.795699	1.67993	0.975871	1.73592	1.67993	-1.02473	1.73592	7.15375e-06	0.00031911	0.810131	0.999921	7.17041e-12	1.04841e-09	1	ENSG00000116062	ENST00000445503,ENST00000234420	ENSP00000405294,ENSP00000234420	2	MSH6	DNA mismatch repair protein Msh6 (MutS-alpha 160 kDa subunit)(G/T mismatch-binding protein)(GTMBP)(GTBP)(p160) [Source:UniProtKB/Swiss-Prot;Acc:P52701]	GO:0032143; GO:0030983; GO:0016887; GO:0005524; GO:0005515; GO:0003684; GO:0003682; GO:0000400; GO:0000287; GO:0000166; GO:0032137; GO:0016447; GO:0032357; GO:0045910; GO:0000790; GO:0051096; GO:0005634; GO:0032301; GO:0045190; GO:0016446; GO:0009411; GO:0008630; GO:0032142; GO:0032405; GO:0043531; GO:0000710; GO:0006298; GO:0006974; GO:0008340	NM_000179	2956
PH_hs_0029051	0.990474	0.931643	0.98636	40.9669	71.898	43.9036	9.00657	15.5347	9.33556	0.75022	0.1057	0.676351	1.68205	1.07602	1.59809	1.68205	1.07602	1.59809	1.35718e-05	0.000529166	0.683978	0.999921	4.08526e-06	0.000162676	1	ENSG00000166925	ENST00000393991,ENST00000300181,ENST00000423266,ENST00000456330	ENSP00000377560,ENSP00000300181,ENSP00000388168,ENSP00000395795	7	TSC22D4	TSC22 domain family protein 4 (TSC22-related-inducible leucine zipper protein 2)(Tsc-22-like protein THG-1) [Source:UniProtKB/Swiss-Prot;Acc:Q9Y3Q8]	GO:0006970; GO:0007186; GO:0005737; GO:0006355; GO:0016021; GO:0003700; GO:0005634; GO:0006350; GO:0016564; GO:0005515	NM_030935	81628
PH_hs_0028337	1.3227e-25	1.20087e-23	1.68156e-44	5664.56	11606.1	6786.29	530.627	1152.55	474.314	0.750254	0.366779	0.378858	1.68209	1.28947	1.30031	1.68209	1.28947	1.30031	1.32403e-09	1.66083e-07	0.00317913	0.297959	0.00105085	0.0145196	1	ENSG00000187840	ENST00000338825	ENSP00000340691	8	EIF4EBP1	Eukaryotic translation initiation factor 4E-binding protein 1 (eIF4E-binding protein 1)(4E-BP1)(Phosphorylated heat- and acid-stable protein regulated by insulin 1)(PHAS-I) [Source:UniProtKB/Swiss-Prot;Acc:Q13541]	GO:0005829; GO:0008286; GO:0008190; GO:0005515; GO:0045947	NM_004095	1978
PH_hs_0029816	0.000177518	2.90141e-07	0.000165204	300.195	589.316	309.413	25.2907	85.8458	14.572	0.751267	0.176118	0.573217	1.68327	1.12984	1.48784	1.68327	1.12984	1.48784	0.00036196	0.00759058	0.257475	0.999921	0.00434408	0.0391761	1	ENSG00000144455	ENST00000272902,ENST00000383843,ENST00000458465,ENST00000448413	ENSP00000272902,ENSP00000373355,ENSP00000410060,ENSP00000404384	3	SUMF1	Sulfatase-modifying factor 1 Precursor (EC 1.8.99.-)(C-alpha-formylglycine-generating enzyme 1) [Source:UniProtKB/Swiss-Prot;Acc:Q8NBK3]	GO:0005249; GO:0055114; GO:0030203; GO:0006813; GO:0016491; GO:0005509; GO:0005488; GO:0008076; GO:0005783; GO:0005788	NM_182760	285362
PH_hs_0030727	0.268234	0.00103582	0.49813	160.604	277.165	143.339	16.3112	34.5413	14.5947	0.752305	0.00312817	0.752862	1.68448	1.00217	1.68513	1.68448	1.00217	1.68513	0.000186547	0.00448505	0.986741	0.999921	0.000979607	0.013787	1	ENSG00000177971	ENST00000314852,ENST00000403490	ENSP00000326981,ENSP00000385217	15	IMP3	U3 small nucleolar ribonucleoprotein protein IMP3 (U3 snoRNP protein IMP3)(BRMS2) [Source:UniProtKB/Swiss-Prot;Acc:Q9NV31]	GO:0030529; GO:0005515; GO:0005634; GO:0019843; GO:0006364; GO:0005622; GO:0003723; GO:0005730	NM_018285	55272
PH_hs_0002369	9.89874e-23	0	1.76564e-43	1058.27	2098.62	1167.74	86.472	127.717	59.9885	0.755724	0.27669	0.472628	1.68848	1.21141	1.38764	1.68848	1.21141	1.38764	2.74001e-18	1.8812e-15	0.00420941	0.335711	3.58352e-06	0.0001466	1	ENSG00000119280	ENST00000366663,ENST00000427697,ENST00000456313	ENSP00000355623,ENSP00000411384,ENSP00000402920	1	C1orf198	Uncharacterized protein C1orf198 [Source:UniProtKB/Swiss-Prot;Acc:Q9H425]	NA	NM_032800,NM_001136494,NM_001136495	84886
PH_hs_0029276	0.993386	0.859265	0.996813	34.559	84.181	22.0592	10.8009	21.614	6.0447	0.756623	-0.548666	1.2867	1.68953	0.683652	2.4397	1.68953	-1.46273	2.4397	2.11795e-09	2.44121e-07	0.727769	0.999921	2.07327e-10	2.3385e-08	1	ENSG00000182481	ENST00000330459	ENSP00000332455	17	KPNA2	Importin subunit alpha-2 (Karyopherin subunit alpha-2)(SRP1-alpha)(RAG cohort protein 1) [Source:UniProtKB/Swiss-Prot;Acc:P52292]	GO:0005737; GO:0000085; GO:0006259; GO:0005634; GO:0008565; GO:0005643; GO:0005654; GO:0005488; GO:0005515; GO:0008139; GO:0006886; GO:0006607; GO:0006606; GO:0044419; GO:0000072; GO:0000018	NM_002266	3838
PH_hs_0014165	1.13497e-06	1.0519e-12	3.58687e-07	386.66	751.863	398.318	36.4968	82.0139	26.7922	0.756697	0.169152	0.571418	1.68962	1.1244	1.48598	1.68962	1.1244	1.48598	7.88845e-05	0.0023327	0.371433	0.999921	0.00435376	0.0392168	1	ENSG00000095380	ENST00000210444,ENST00000427646,ENST00000424455,ENST00000415280	ENSP00000210444,ENSP00000404642,ENSP00000411563,ENSP00000404107	9	NANS	Sialic acid synthase (N-acetylneuraminate synthase)(EC 2.5.1.56)(N-acetylneuraminic acid synthase)(N-acetylneuraminate-9-phosphate synthase)(EC 2.5.1.57)(N-acetylneuraminic acid phosphate synthase) [Source:UniProtKB/Swiss-Prot;Acc:Q9NR45]	GO:0008781; GO:0016740; GO:0019007; GO:0016051; GO:0008152; GO:0047444; GO:0009103; GO:0005737; GO:0005829; GO:0050462	NM_018946	54187
PH_hs_0000179	0.0526268	8.77411e-07	0.0727595	214.681	403.36	210.18	30.5902	46.5151	13.7669	0.758151	0.0584804	0.697742	1.69132	1.04137	1.62196	1.69132	1.04137	1.62196	0.000266176	0.0059451	0.727878	0.999921	0.000131441	0.00287167	1	ENSG00000131187	ENST00000253496	ENSP00000253496	5	F12	Coagulation factor XII Precursor (EC 3.4.21.38)(Hageman factor)(HAF) [Contains Coagulation factor XIIa heavy chain;Beta-factor XIIa part 1;Beta-factor XIIa part 2;Coagulation factor XIIa light chain] [Source:UniProtKB/Swiss-Prot;Acc:P00748]	GO:0016540; GO:0051788; GO:0051787; GO:0002542; GO:0051605; GO:0045087; GO:0005509; GO:0007597; GO:0031638; GO:0010756; GO:0030194; GO:0051919; GO:0005615; GO:0005576; GO:0006508; GO:0005488; GO:0004252; GO:0008233; GO:0003824	NM_000505	2161
PH_hs_0019089	0.877051	0.157038	0.993971	76.2971	196.745	30.7497	31.7416	59.54	8.40009	0.760226	-1.63024	2.38647	1.69376	0.323034	5.22876	1.69376	-3.09565	5.22876	1.09184e-05	0.000451343	1.10624e-09	2.49553e-06	0	0	1	ENSG00000146678	ENST00000275525,ENST00000457280	ENSP00000275525,ENSP00000413511	7	IGFBP1	Insulin-like growth factor-binding protein 1 Precursor (IGF-binding protein 1)(IGFBP-1)(IBP-1)(Placental protein 12)(PP12) [Source:UniProtKB/Swiss-Prot;Acc:P08833]	GO:0005576; GO:0005520; GO:0005615; GO:0001558; GO:0007165	NM_000596	3484
PH_hs_0040497	4.9931e-16	7.84593e-36	1.07025e-21	1239.75	2461.58	1207.68	132.082	184.475	103.1	0.760791	0.102055	0.657675	1.69442	1.0733	1.57754	1.69442	1.0733	1.57754	3.62256e-08	3.05903e-06	0.527969	0.999921	1.49277e-06	6.85241e-05	1	ENSG00000105968	ENST00000308153,ENST00000446531,ENST00000349299,ENST00000222690,ENST00000421098,ENST00000437072,ENST00000350771,ENST00000381124	ENSP00000308405,ENSP00000406901,ENSP00000342714,ENSP00000222690,ENSP00000415202,ENSP00000397115,ENSP00000340708,ENSP00000370516	7	H2AFV	Histone H2A.V (H2A.F/Z) [Source:UniProtKB/Swiss-Prot;Acc:Q71UI9]	GO:0006334; GO:0000786; GO:0005634; GO:0003677; GO:0005694	NM_138635,NM_012412,NM_201436,NM_201517,NM_201516	94239
PH_hs_0003815	8.63872e-05	2.20963e-15	5.29817e-07	339.836	628.703	376.078	38.4187	54.0227	18.5901	0.761949	0.28678	0.450747	1.69578	1.21991	1.36675	1.69578	1.21991	1.36675	5.2091e-07	3.37118e-05	0.115527	0.999921	0.00270293	0.0281729	1	ENSG00000100596	ENST00000216484	ENSP00000216484	14	SPTLC2	Serine palmitoyltransferase 2 (EC 2.3.1.50)(Serine-palmitoyl-CoA transferase 2)(SPT 2)(Long chain base biosynthesis protein 2)(LCB 2) [Source:UniProtKB/Swiss-Prot;Acc:O15270]	GO:0005783; GO:0005789; GO:0016020; GO:0016021; GO:0008415; GO:0009058; GO:0008152; GO:0030170; GO:0016769; GO:0016740; GO:0004758	NM_004863	9517
PH_hs_0024710	0.104325	3.12554e-06	0.0363179	187.634	330.046	227.298	16.4766	29.0439	16.3052	0.765016	0.442951	0.310209	1.69939	1.35938	1.23989	1.69939	1.35938	1.23989	1.92701e-09	2.28792e-07	0.0133264	0.618932	0.067429	0.214585	1	ENSG00000146859	ENST00000275767	ENSP00000275767	7	TMEM140	Transmembrane protein 140 [Source:UniProtKB/Swiss-Prot;Acc:Q9NV12]	GO:0016020; GO:0016021	NM_018295	55281
PH_hs_0029129	3.93702e-31	4.72658e-42	0	3687	7537.3	3474.76	305.254	546.297	203.627	0.765878	0.028911	0.738523	1.7004	1.02024	1.66847	1.7004	1.02024	1.66847	1.31269e-10	2.13698e-08	0.83345	0.999921	8.90283e-11	1.08142e-08	4	ENSG00000232573,ENSG00000100316	NA		NA	AL162151.1	NA	NA	NM_001033853.1,NM_000967.3	6122
PH_hs_0024451	0.975127	0.801971	0.976592	54.0314	92.6331	51.6489	13.1048	23.2605	13.5727	0.769433	0.021189	0.747007	1.7046	1.0148	1.67831	1.7046	1.0148	1.67831	1.35208e-09	1.68115e-07	0.906416	0.999921	0.184369	0.376049	4	ENSG00000205609,ENSG00000184110	NA		NA	EIF3CL	NA	NA	NA	NA
PH_hs_0006260	0	0	0	2083.83	4321.04	2651.79	122.843	171.371	106.381	0.771428	0.443157	0.335325	1.70696	1.35958	1.26166	1.70696	1.35958	1.26166	2.79643e-08	2.48081e-06	0.000743358	0.130426	0.018174	0.10032	1	ENSG00000100079	ENST00000215886	ENSP00000215886	22	LGALS2	Galectin-2 (Beta-galactoside-binding lectin L-14-II)(Lactose-binding lectin 2)(S-Lac lectin 2)(HL14) [Source:UniProtKB/Swiss-Prot;Acc:P05162]	GO:0005739; GO:0005634; GO:0005529	NM_006498	3957
PH_hs_0028096	1.63419e-32	0	2.05741e-38	1942.32	3967.03	1899.43	147.985	253.301	128.777	0.771601	0.0730657	0.697906	1.70716	1.05195	1.62215	1.70716	1.05195	1.62215	1.14307e-17	6.94241e-15	0.462118	0.999921	1.4965e-12	2.46159e-10	5	NA	NA		NA	NA	NA	NA	NM_018441.4	55825
PH_hs_0015944	0.00158053	4.21607e-10	6.35251e-05	282.466	523.286	374.728	31.6211	54.7088	41.4704	0.773	0.506489	0.249178	1.70882	1.42059	1.18853	1.70882	1.42059	1.18853	1.79642e-06	9.68166e-05	0.000619337	0.116428	0.0859395	0.244121	1	ENSG00000184675	ENST00000374869,ENST00000330258	ENSP00000364003,ENSP00000329117	X	FAM123B	Protein FAM123B (Wilms tumor gene on the X chromosome protein) [Source:UniProtKB/Swiss-Prot;Acc:Q5JTC6]	NA	NM_152424	139285
PH_hs_0022994	6.86053e-12	1.30002e-13	1.76475e-15	1322.41	2751.06	1278.72	171.342	357.074	137.422	0.773635	0.0925487	0.679446	1.70957	1.06625	1.60152	1.70957	1.06625	1.60152	7.41165e-06	0.00032601	0.623787	0.999921	0.000141209	0.00303792	1	ENSG00000135334	ENST00000257787	ENSP00000257787	6	AKIRIN2	Akirin-2 [Source:UniProtKB/Swiss-Prot;Acc:Q53H80]	GO:0006412; GO:0006355; GO:0005515; GO:0045087; GO:0050826; GO:0005634; GO:0050825; GO:0009790; GO:0005622; GO:0042309; GO:0003735; GO:0017053; GO:0005840	NM_018064	55122
PH_hs_0012268	2.16543e-29	0	2.0881e-28	2655.6	5385.74	2381.6	221.82	313.025	198.844	0.77406	-0.0542264	0.824251	1.71008	0.963111	1.77062	1.71008	-1.0383	1.77062	3.95806e-13	1.0417e-10	0.667471	0.999921	7.93364e-12	1.14936e-09	4	ENSG00000204516,ENSG00000224378,ENSG00000234218,ENSG00000231372,ENSG00000231179,ENSG00000206449	NA		NA	MICB	NA	NA	NM_005931.3	4277
PH_hs_0004391	6.44142e-15	3.08267e-24	3.86663e-35	2939.21	5917.96	2993.53	361.83	572.894	227.287	0.774959	0.179306	0.600115	1.71114	1.13234	1.51584	1.71114	1.13234	1.51584	3.0259e-09	3.29531e-07	0.155788	0.999921	2.39966e-09	2.11693e-07	1	ENSG00000173402	ENST00000308775	ENSP00000312435	3	DAG1	Dystroglycan Precursor (Dystrophin-associated glycoprotein 1) [Contains Alpha-dystroglycan(Alpha-DG);Beta-dystroglycan(Beta-DG)] [Source:UniProtKB/Swiss-Prot;Acc:Q14118]	GO:0005515; GO:0005509; GO:0016020; GO:0005887; GO:0005604; GO:0045121; GO:0005576; GO:0002011; GO:0006461; GO:0042383; GO:0006936; GO:0005624; GO:0016011; GO:0015629; GO:0005737	NM_004393	1605
PH_hs_0005098	1.34808e-05	1.43179e-07	3.17715e-05	335.178	660.184	349.095	27.7986	97.994	26.8244	0.775596	0.174715	0.592432	1.7119	1.12874	1.50779	1.7119	1.12874	1.50779	3.86593e-05	0.0012852	0.222793	0.999921	0.00104197	0.0144332	1	ENSG00000113575	ENST00000231504	ENSP00000231504	5	PPP2CA	Serine/threonine-protein phosphatase 2A catalytic subunit alpha isoform (PP2A-alpha)(EC 3.1.3.16)(Replication protein C)(RP-C) [Source:UniProtKB/Swiss-Prot;Acc:P67775]	GO:0030111; GO:0030155; GO:0030308; GO:0004721; GO:0005739; GO:0005515; GO:0016787; GO:0030145; GO:0046872; GO:0046982; GO:0000188; GO:0006275; GO:0006470; GO:0006672; GO:0006917; GO:0007498; GO:0008380; GO:0010033; GO:0019932; GO:0005506; GO:0000159; GO:0005634; GO:0000775; GO:0045595; GO:0005819; GO:0005829; GO:0040008; GO:0042518; GO:0005737; GO:0005625; GO:0005886; GO:0045449	NM_002715	5515
PH_hs_0033446	8.64739e-05	1.59089e-11	0.000267294	312.922	608.127	299.202	27.2813	63.8424	9.93018	0.776357	0.0752723	0.710472	1.7128	1.05356	1.63634	1.7128	1.05356	1.63634	3.68761e-05	0.00123686	0.628161	0.999921	1.38796e-06	6.42736e-05	1	ENSG00000148175	ENST00000286713,ENST00000347359	ENSP00000286713,ENSP00000339607	9	STOM	Erythrocyte band 7 integral membrane protein (Stomatin)(Protein 7.2b) [Source:UniProtKB/Swiss-Prot;Acc:P27105]	GO:0016020; GO:0051260; GO:0042470; GO:0005887; GO:0045121; GO:0005515; GO:0005886; GO:0005856; GO:0005737; GO:0043231	NM_004099,NM_198194	2040
PH_hs_0036053	5.81916e-14	1.66844e-10	3.96485e-19	1017.09	2250.93	913.664	112.394	336.253	75.0255	0.776932	-0.0118534	0.814232	1.71348	0.991818	1.75836	1.71348	-1.00825	1.75836	0.000141309	0.00365206	0.941928	0.999921	7.5025e-06	0.000275516	4	ENSG00000236695,ENSG00000230280,ENSG00000225695,ENSG00000220937,ENSG00000224578,ENSG00000215492,ENSG00000141441,ENSG00000228168,ENSG00000214223,ENSG00000230170,ENSG00000233680,ENSG00000007952,ENSG00000233780,ENSG00000139675,ENSG00000229251,ENSG00000212961,ENSG00000233680,ENSG00000167720,ENSG00000234491,ENSG00000237804,ENSG00000227453,ENSG00000233497,ENSG00000135486	NA		NA	AC068129.2	NA	NA	NA	NA
PH_hs_0014145	0.133659	5.81102e-07	0.0983448	180.536	331.17	203.272	14.4081	24.2636	15.4174	0.777941	0.259372	0.517332	1.71468	1.19696	1.43131	1.71468	1.19696	1.43131	5.04907e-05	0.00161199	0.18634	0.999921	7.20808e-05	0.00181556	1	ENSG00000182165	ENST00000359941,ENST00000421293,ENST00000432193,ENST00000416560	NA,NA,NA,NA	7	TP53TG1	processed transcript	NA	NR_015381	NA
PH_hs_0032392	7.12268e-15	2.06728e-14	7.67843e-17	3546.23	7468.85	3356.38	441.706	970.882	386.82	0.779201	0.042115	0.717738	1.71618	1.02962	1.6446	1.71618	1.02962	1.6446	5.03223e-05	0.00161185	0.847203	0.999921	0.00066715	0.0103793	1	ENSG00000163541	ENST00000393868,ENST00000295783	ENSP00000377446,ENSP00000295783	2	SUCLG1	Succinyl-CoA ligase [GDP-forming] subunit alpha, mitochondrial Precursor (EC 6.2.1.4)(Succinyl-CoA synthetase subunit alpha)(SCS-alpha) [Source:UniProtKB/Swiss-Prot;Acc:P53597]	GO:0003878; GO:0004775; GO:0004776; GO:0003824; GO:0005743; GO:0006099; GO:0005488; GO:0005525; GO:0009055; GO:0016874; GO:0005739; GO:0008152; GO:0000166; GO:0005759	NM_003849	8802
PH_hs_0034902	1.12372e-12	2.30064e-09	1.87314e-12	634.911	1387.31	654.007	59.7609	212.196	58.9582	0.779205	0.152179	0.611199	1.71618	1.11125	1.52753	1.71618	1.11125	1.52753	5.68945e-05	0.00177905	0.411773	0.999921	0.0060113	0.0490278	1	ENSG00000232203	ENST00000445887	NA	9	RP11-572H4.2	pseudogene	NA	NA	NA
PH_hs_0036079	4.46349e-09	5.86791e-10	1.37592e-08	736.024	1595.17	515.789	97.1123	238.791	50.6474	0.779325	-0.347811	1.14428	1.71633	0.785776	2.21035	1.71633	-1.27263	2.21035	0.000119424	0.00321083	0.0234525	0.834254	8.09723e-09	6.29868e-07	4	ENSG00000234450,ENSG00000226221,ENSG00000230659	NA		NA	AC005534.6	NA	NA	NM_000987.3	6154
PH_hs_0027610	2.36619e-18	3.89508e-09	8.84669e-25	1312.85	3054.22	1126.17	130.396	505.794	85.6476	0.77982	-0.0904938	0.873967	1.71692	0.939201	1.83269	1.71692	-1.06473	1.83269	0.000132688	0.00347476	0.346202	0.999921	4.15166e-05	0.00115828	1	ENSG00000186283	ENST00000367627,ENST00000352445,ENST00000425757	ENSP00000356599,ENSP00000335351,ENSP00000415461	1	TOR3A	Torsin-3A Precursor (Torsin family 3 member A)(ATP-dependent interferon-responsive protein) [Source:UniProtKB/Swiss-Prot;Acc:Q9H497]	GO:0051085; GO:0017111; GO:0005524; GO:0000166; GO:0005783; GO:0005737	NM_022371	64222
PH_hs_0031423	0.00118607	6.23038e-15	0.00282568	334.538	608.703	332.071	53.0915	52.2323	52.2387	0.781603	0.113718	0.656613	1.71904	1.08201	1.57638	1.71904	1.08201	1.57638	2.89073e-05	0.000994501	0.65603	0.999921	0.00355526	0.0340662	1	ENSG00000156675	ENST00000287263,ENST00000330843	ENSP00000287263,ENSP00000331342	8	RAB11FIP1	Rab11 family-interacting protein 1 (Rab11-FIP1)(Rab-coupling protein) [Source:UniProtKB/Swiss-Prot;Acc:Q6WKZ4]	GO:0005515; GO:0015031; GO:0016020; GO:0031410; GO:0055037	NM_025151,NM_001002814,NM_001002233	80223
PH_hs_0030064	3.39076e-28	7.9217e-31	0	4475.6	9403.7	3826.17	394.599	807.003	222.798	0.782795	-0.0965258	0.890284	1.72046	0.935283	1.85354	1.72046	-1.0692	1.85354	1.71455e-07	1.25344e-05	0.46301	0.999921	4.77327e-13	8.37497e-11	4	ENSG00000161970,ENSG00000226221,ENSG00000230291	NA		NA	RPL26	NA	NA	NM_000987.3	6154
PH_hs_0016405	0.0272786	3.78073e-12	0.0710186	214.899	385	212.954	15.349	15.7945	18.1418	0.783744	0.0978033	0.689234	1.72159	1.07014	1.61243	1.72159	1.07014	1.61243	5.4622e-10	7.70122e-08	0.483733	0.999921	6.43682e-08	4.18288e-06	1	ENSG00000062282	ENST00000376262,ENST00000228027	ENSP00000365438,ENSP00000228027	11	DGAT2	Diacylglycerol O-acyltransferase 2 (EC 2.3.1.20)(Diglyceride acyltransferase 2) [Source:UniProtKB/Swiss-Prot;Acc:Q96PD7]	GO:0016740; GO:0019432; GO:0005783; GO:0016747; GO:0005624; GO:0003846; GO:0004144; GO:0008415; GO:0016021; GO:0006071; GO:0008610; GO:0005789; GO:0016020	NM_032564	84649
PH_hs_0007267	2.9124e-06	1.92106e-10	6.10237e-07	553.643	1109.53	442.737	83.8907	153.086	43.3555	0.783927	-0.146551	0.937565	1.72181	0.903408	1.91529	1.72181	-1.10692	1.91529	7.84942e-05	0.00232882	0.425503	0.999921	4.65968e-07	2.389e-05	1	ENSG00000137251	ENST00000370865,ENST00000339741,ENST00000259782	ENSP00000359902,ENSP00000342129,ENSP00000259782	6	TINAG	Tubulointerstitial nephritis antigen (TIN-Ag) [Source:UniProtKB/Swiss-Prot;Acc:Q9UJW2]	GO:0004197; GO:0005515; GO:0008234; GO:0030414; GO:0005604; GO:0005576; GO:0007155; GO:0000166; GO:0006508; GO:0007443	NM_014464	27283
PH_hs_0027704	1.45002e-07	4.89083e-12	0.000186623	497.878	979.759	360.956	59.202	120.392	42.5991	0.7845	-0.340263	1.13455	1.72249	0.789897	2.1955	1.72249	-1.26599	2.1955	1.29611e-06	7.33577e-05	0.0349962	0.999921	9.64195e-09	7.39107e-07	4	ENSG00000226421,ENSG00000005022	NA		NA	AC018641.6	NA	NA	NM_001152.3	292
PH_hs_0033605	7.97733e-07	1.65215e-09	6.40322e-05	377.67	780.024	324.277	32.4811	104.868	17.4363	0.785003	-0.0895138	0.873827	1.7231	0.939839	1.83252	1.7231	-1.06401	1.83252	0.000199516	0.00474657	0.526289	0.999921	6.13642e-06	0.000234058	4	ENSG00000082153,ENSG00000198406	NA		NA	BZW1	NA	NA	NM_014670.2	9689
PH_hs_0014426	0.926924	0.921404	0.993416	41.4504	72.407	31.8959	50.9048	19.0511	8.93147	0.785227	-0.17779	0.911155	1.72336	0.884056	1.88055	1.72336	-1.13115	1.88055	7.77082e-10	1.03117e-07	0.559351	0.999921	1.06979e-12	1.77821e-10	1	ENSG00000129315	ENST00000261900	ENSP00000261900	12	CCNT1	Cyclin-T1 (CycT1)(Cyclin-T) [Source:UniProtKB/Swiss-Prot;Acc:O60563]	GO:0003677; GO:0005515; GO:0000079; GO:0006355; GO:0006366; GO:0006468; GO:0007049; GO:0051301; GO:0005654; GO:0006350; GO:0005634; GO:0017069; GO:0044419	NM_001240	904
PH_hs_0006093	0.00122617	4.10771e-07	0.0343755	259.36	514.218	226.409	13.6442	70.5984	12.6911	0.785714	-0.0806041	0.873712	1.72394	0.945662	1.83237	1.72394	-1.05746	1.83237	0.000179168	0.00433932	0.619391	0.999921	0.000106295	0.00245396	1	ENSG00000124795	ENST00000397239,ENST00000244776,ENST00000424923	ENSP00000380414,ENSP00000244776,ENSP00000387758	6	DEK	Protein DEK [Source:UniProtKB/Swiss-Prot;Acc:P35659]	GO:0006357; GO:0001503; GO:0007165; GO:0005634; GO:0019079; GO:0042393; GO:0003704; GO:0007155; GO:0003676; GO:0003677	NM_003472,NM_001134709	7913
PH_hs_0014162	0.742256	0.0247511	0.858022	107.618	207.253	94.1351	14.2116	21.8724	12.537	0.786826	-0.0388407	0.834486	1.72527	0.973437	1.78322	1.72527	-1.02729	1.78322	9.75146e-05	0.00271101	0.905966	0.999921	0.0028787	0.0295562	1	ENSG00000184983	ENST00000331989	ENSP00000330937	22	NDUFA6	NADH dehydrogenase [ubiquinone] 1 alpha subcomplex subunit 6 (NADH-ubiquinone oxidoreductase B14 subunit)(Complex I-B14)(CI-B14)(LYR motif-containing protein 6) [Source:UniProtKB/Swiss-Prot;Acc:P56556]	GO:0006979; GO:0022900; GO:0005743; GO:0005747; GO:0006120; GO:0005739; GO:0008137; GO:0016020; GO:0006810; GO:0070469	NM_002490	4700
PH_hs_0003905	1.80632e-11	1.07077e-12	1.01111e-07	660.197	1375.34	568.029	69.2451	174.301	68.9273	0.787185	-0.115383	0.913823	1.7257	0.923137	1.88403	1.7257	-1.08326	1.88403	2.45489e-06	0.000126683	0.501135	0.999921	2.19498e-07	1.22477e-05	1	ENSG00000163170	ENST00000327428,ENST00000295326	ENSP00000331369,ENSP00000295326	2	BOLA3	BolA-like protein 3 [Source:UniProtKB/Swiss-Prot;Acc:Q53S33]	GO:0008150; GO:0005575; GO:0003674	NM_212552,NM_001035505	388962
PH_hs_0006110	0.00425866	3.07185e-09	0.0283376	266.041	499.733	234.855	31.4107	54.1647	19.5916	0.788359	-0.0311961	0.826458	1.72711	0.978609	1.77333	1.72711	-1.02186	1.77333	1.2905e-06	7.3303e-05	0.842205	0.999921	2.44732e-08	1.73299e-06	1	ENSG00000168209	ENST00000307365	ENSP00000307305	10	DDIT4	DNA-damage-inducible transcript 4 protein (Protein regulated in development and DNA damage response 1)(REDD-1)(HIF-1 responsive protein RTP801) [Source:UniProtKB/Swiss-Prot;Acc:Q9NX09]	GO:0006915; GO:0009968; GO:0005737; GO:0005622	NM_019058	54541
PH_hs_0009248	0.128144	4.13064e-06	0.224929	188.487	337.441	181.944	27.3226	32.4147	26.58	0.788779	0.0780704	0.709161	1.72761	1.05561	1.63485	1.72761	1.05561	1.63485	0.000344178	0.00731483	0.800436	0.999921	0.0039715	0.0366963	1	ENSG00000101224	ENST00000379598,ENST00000245960,ENST00000344256,ENST00000340833,ENST00000439880	ENSP00000368918,ENSP00000245960,ENSP00000339125,ENSP00000339170,ENSP00000405972	20	CDC25B	M-phase inducer phosphatase 2 (EC 3.1.3.48)(Dual specificity phosphatase Cdc25B) [Source:UniProtKB/Swiss-Prot;Acc:P30305]	GO:0006470; GO:0016787; GO:0005622; GO:0004725; GO:0051301; GO:0008284; GO:0000087; GO:0007067; GO:0005813; GO:0005515; GO:0005829; GO:0005654	NM_004358,NM_021872,NM_021873	994
PH_hs_0010780	2.42598e-11	4.46262e-11	4.3751e-16	525.379	1114.18	571.18	44.9585	148.272	29.9888	0.789986	0.251041	0.533075	1.72906	1.19007	1.44701	1.72906	1.19007	1.44701	4.22536e-05	0.00138716	0.199958	0.999921	0.00281173	0.028944	1	ENSG00000124164	ENST00000430757,ENST00000265619,ENST00000341195,ENST00000395802	ENSP00000413884,ENSP00000265619,ENSP00000342443,ENSP00000379147	20	VAPB	Vesicle-associated membrane protein-associated protein B/C (VAMP-associated protein B/C)(VAMP-B/VAMP-C)(VAP-B/VAP-C) [Source:UniProtKB/Swiss-Prot;Acc:O95292]	GO:0005198; GO:0019899; GO:0044419; GO:0042803; GO:0005794; GO:0005783; GO:0030968; GO:0008219; GO:0045070; GO:0048487; GO:0046982; GO:0016021; GO:0012505; GO:0005886; GO:0005789; GO:0019048	NM_004738	9217
PH_hs_0029162	0.991024	0.921247	0.994517	37.9401	69.905	29.3149	12.4218	22.5123	8.27851	0.791841	-0.45418	1.22845	1.73128	0.729925	2.34316	1.73128	-1.37	2.34316	1.9471e-06	0.000103874	0.219703	0.999921	4.162e-07	2.18346e-05	1	ENSG00000165724	ENST00000298585	ENSP00000298585	9	ZMYND19	Zinc finger MYND domain-containing protein 19 (Melanin-concentrating hormone receptor 1-interacting zinc finger protein)(MCH-R1-interacting zinc finger protein) [Source:UniProtKB/Swiss-Prot;Acc:Q96E35]	GO:0008270; GO:0005886; GO:0019717; GO:0005737; GO:0046872	NM_138462	116225
PH_hs_0020166	0.99666	0.906705	0.996975	26.5818	75.547	21.3613	8.50853	19.8553	5.87446	0.794139	-0.428517	1.21853	1.73404	0.743025	2.32709	1.73404	-1.34585	2.32709	0.000140764	0.00364941	0.748902	0.999921	1.53959e-06	6.99143e-05	1	ENSG00000172458	ENST00000304920	ENSP00000302924	13	IL17D	Interleukin-17D Precursor (IL-17D)(Interleukin-27)(IL-27) [Source:UniProtKB/Swiss-Prot;Acc:Q8TAD2]	GO:0005125; GO:0005615; GO:0005576; GO:0006954	NM_138284	53342
PH_hs_0013950	0.000157368	1.59186e-08	0.00202289	324.438	644.179	304.701	35.585	86.9335	35.0222	0.794381	-0.00685017	0.782231	1.73433	0.995263	1.71979	1.73433	-1.00476	1.71979	3.65986e-06	0.000177279	0.973563	0.999921	0.000539316	0.00877068	1	ENSG00000179761	ENST00000323372	ENSP00000317721	17	PIPOX	Peroxisomal sarcosine oxidase (PSO)(EC 1.5.3.1)(EC 1.5.3.7)(L-pipecolate oxidase)(L-pipecolic acid oxidase) [Source:UniProtKB/Swiss-Prot;Acc:Q9P0Z9]	GO:0016491; GO:0008115; GO:0046653; GO:0055114; GO:0005777; GO:0050031	NM_016518	51268
PH_hs_0033196	0.994696	0.980484	0.985466	33.8978	54.5835	44.855	6.27498	9.53073	9.70006	0.798304	0.372619	0.39352	1.73906	1.2947	1.31359	1.73906	1.2947	1.31359	0.000505888	0.00987451	0.420063	0.999921	0.137628	0.31789	1	ENSG00000102854	ENST00000445361,ENST00000382862,ENST00000446427	ENSP00000415258,ENSP00000372313,ENSP00000400020	16	MSLN	Mesothelin Precursor (Pre-pro-megakaryocyte-potentiating factor)(CAK1 antigen) [Contains Megakaryocyte-potentiating factor(MPF);Mesothelin, cleaved form] [Source:UniProtKB/Swiss-Prot;Acc:Q13421]	GO:0031225; GO:0005515; GO:0007155; GO:0005576; GO:0005886; GO:0005794; GO:0042605	NM_013404,NM_005823	10232
PH_hs_0028142	4.16023e-14	1.5783e-16	2.2655e-12	4051.03	8444.53	3679.3	523.193	1017.76	509.148	0.798768	-0.0503199	0.789908	1.73961	0.965722	1.72896	1.73961	-1.03549	1.72896	2.20505e-08	2.00115e-06	0.838358	0.999921	0.00101361	0.014127	1	ENSG00000197249	ENST00000402629,ENST00000393088,ENST00000440909,ENST00000393087,ENST00000437397,ENST00000437074,ENST00000449399,ENST00000426226,ENST00000448140,ENST00000355814,ENST00000448921,ENST00000404814	ENSP00000386094,ENSP00000376803,ENSP00000390299,ENSP00000376802,ENSP00000408474,ENSP00000408878,ENSP00000416354,ENSP00000415603,ENSP00000416462,ENSP00000348068,ENSP00000416066,ENSP00000385960	14	SERPINA1	Alpha-1-antitrypsin Precursor (Alpha-1 protease inhibitor)(Alpha-1-antiproteinase) [Contains Short peptide from AAT(SPAAT)] [Source:UniProtKB/Swiss-Prot;Acc:P01009]	GO:0004867; GO:0002020; GO:0006953; GO:0007596; GO:0005576; GO:0005515; GO:0008233; GO:0005578; GO:0031093; GO:0005634; GO:0005615; GO:0005730	NM_001002236,NM_001002235,NM_000295,NM_001127701,NM_001127705,NM_001127703,NM_001127704,NM_001127702,NM_001127706,NM_001127707,NM_001127700	5265
PH_hs_0001021	6.33312e-11	3.83208e-24	1.25022e-06	557.724	1122.61	605.91	53.0865	92.7522	87.9157	0.803332	0.139815	0.619321	1.74513	1.10176	1.53615	1.74513	1.10176	1.53615	1.45374e-08	1.36643e-06	0.640257	0.999921	0.0285879	0.132892	1	ENSG00000169738	ENST00000306869	ENSP00000303356	17	DCXR	L-xylulose reductase (XR)(EC 1.1.1.10)(Dicarbonyl/L-xylulose reductase)(Kidney dicarbonyl reductase)(kiDCR)(Carbonyl reductase II)(Sperm surface protein P34H) [Source:UniProtKB/Swiss-Prot;Acc:Q7Z4W1]	GO:0005903; GO:0008667; GO:0016491; GO:0055114; GO:0005515; GO:0005488; GO:0003824; GO:0042732; GO:0016614; GO:0005902; GO:0008152; GO:0006739; GO:0016020; GO:0006006; GO:0005997; GO:0050038; GO:0005975; GO:0009239	NM_016286	51181
PH_hs_0032801	4.77299e-11	2.99138e-13	1.46808e-12	1058.56	2231.39	961.488	137.33	290.151	108.675	0.803717	0.000616745	0.798309	1.74559	1.00043	1.73906	1.74559	1.00043	1.73906	1.43833e-06	8.02565e-05	0.997338	0.999921	1.68888e-05	0.000546498	4	ENSG00000206297,ENSG00000224748,ENSG00000230705,ENSG00000224212,ENSG00000226173,ENSG00000227816,ENSG00000168394,ENSG00000232367	NA		NA	TAP1	NA	NA	NM_000593.5	6890
PH_hs_0040722	0.991422	0.932883	0.996258	39.3817	69.8514	23.9424	9.07104	18.0906	7.25398	0.80407	0.109716	0.688782	1.74602	1.07902	1.61192	1.74602	1.07902	1.61192	6.73283e-09	6.93842e-07	0.829006	0.999921	5.6729e-05	0.00150151	1	ENSG00000237765	ENST00000422728	ENSP00000393017	4	AC114744.7-1	hypothetical protein LOC285550 [Source:RefSeq peptide;Acc:NP_001138663]	GO:0006355; GO:0005634	NM_001145191	285550
PH_hs_0024600	3.10432e-12	1.32944e-12	1.55609e-13	1001.89	2158.24	979.985	120.024	288.293	106.052	0.806411	0.0935116	0.69751	1.74886	1.06696	1.6217	1.74886	1.06696	1.6217	4.47036e-06	0.000211986	0.619344	0.999921	0.00081712	0.0120929	1	ENSG00000101421	ENST00000217402	ENSP00000217402	20	CHMP4B	Charged multivesicular body protein 4b (Chromatin-modifying protein 4b)(CHMP4b)(Vacuolar protein-sorting-associated protein 32-2)(Vps32-2)(hVps32-2)(SNF7-2)(hSnf7-2)(SNF7 homolog associated with Alix 1) [Source:UniProtKB/Swiss-Prot;Acc:Q9H444]	GO:0015031; GO:0016020; GO:0005768; GO:0031902; GO:0005737	NM_176812	128866
PH_hs_0023620	3.69662e-13	3.10117e-20	3.99293e-17	763.376	1605.27	698.496	78.5873	158.011	50.1053	0.808799	0.0156317	0.82441	1.75175	1.01089	1.77081	1.75175	1.01089	1.77081	4.46933e-06	0.000211986	0.918471	0.999921	1.50146e-11	2.07978e-09	1	ENSG00000167470	ENST00000395622,ENST00000300952	ENSP00000378984,ENSP00000300952	19	MIDN	Midnolin (Midbrain nucleolar protein) [Source:UniProtKB/Swiss-Prot;Acc:Q504T8]	GO:0006464; GO:0005634	NM_177401	90007
PH_hs_0006219	0.982541	0.905699	0.993448	49.1121	75.3499	32.963	11.3339	20.504	6.20606	0.81177	-0.233206	1.08102	1.75536	0.850742	2.11553	1.75536	-1.17544	2.11553	9.56277e-05	0.00267885	0.506299	0.999921	0.019546	0.104959	1	ENSG00000118600	ENST00000261234	ENSP00000261234	12	TMEM5	Transmembrane protein 5 [Source:UniProtKB/Swiss-Prot;Acc:Q9Y2B1]	GO:0005887; GO:0016020	NM_014254	10329
PH_hs_0014754	1.28296e-17	2.1619e-08	3.2836e-13	2016.37	4870.58	2290.45	218.886	865.283	295.478	0.813145	0.242114	0.553036	1.75704	1.18272	1.46717	1.75704	1.18272	1.46717	0.000166353	0.0041045	0.210355	0.999921	0.0266903	0.127567	1	ENSG00000140718	ENST00000268349	ENSP00000268349	16	FTO	Protein fto (Fat mass and obesity-associated protein) [Source:UniProtKB/Swiss-Prot;Acc:Q9C0B1]	GO:0007368; GO:0003674; GO:0005575; GO:0030326	NM_001080432	79068
PH_hs_0018094	0.540919	0.00593856	0.723517	130.397	239.704	116.579	10.6632	28.6359	8.265	0.813603	-0.0400114	0.8395	1.7576	0.972647	1.78943	1.7576	-1.02812	1.78943	0.00023407	0.00540112	0.834051	0.999921	7.44056e-05	0.00186498	3	NA	NA		3	NA	NA	NA	NA	NA
PH_hs_0011501	7.67588e-11	6.77004e-12	2.41344e-12	1586.01	3454.93	1546.97	223.369	490.814	198.33	0.814735	0.0995922	0.702387	1.75897	1.07147	1.62719	1.75897	1.07147	1.62719	0.000186605	0.00448505	0.708686	0.999921	0.00327369	0.0321886	1	ENSG00000009954	ENST00000339594	ENSP00000342434	7	BAZ1B	Bromodomain adjacent to zinc finger domain protein 1B (Williams-Beuren syndrome chromosomal region 9 protein)(Williams syndrome transcription factor)(hWALP2) [Source:UniProtKB/Swiss-Prot;Acc:Q9UIG0]	GO:0005515; GO:0008270; GO:0046872; GO:0006333; GO:0006338; GO:0006350; GO:0006355; GO:0000793; GO:0005634; GO:0003700; GO:0005721	NM_023005,NM_032408	9031
PH_hs_0014286	7.88618e-17	6.81486e-08	1.29531e-17	830.781	1976.72	583.542	74.8965	349.19	27.835	0.818681	-0.355243	1.18271	1.76379	0.781738	2.27002	1.76379	-1.2792	2.27002	9.12915e-05	0.00260064	0.00444237	0.34524	3.33477e-07	1.79114e-05	1	ENSG00000120437	ENST00000367048	ENSP00000356015	6	ACAT2	Acetyl-CoA acetyltransferase, cytosolic (EC 2.3.1.9)(Cytosolic acetoacetyl-CoA thiolase)(Acetyl-CoA transferase-like protein) [Source:UniProtKB/Swiss-Prot;Acc:Q9BWD1]	GO:0008152; GO:0003824; GO:0005737; GO:0003985; GO:0005515; GO:0006629; GO:0016740; GO:0008415	NM_005891	39
PH_hs_0023146	0.0152271	9.39878e-07	0.0548748	246.218	477.596	225.781	33.9294	65.0208	27.1709	0.820383	-0.0129989	0.833219	1.76587	0.99103	1.78166	1.76587	-1.00905	1.78166	0.000260925	0.00586932	0.939621	0.999921	2.63262e-05	0.000790336	1	ENSG00000128245	ENST00000427094,ENST00000248975,ENST00000397492	ENSP00000388111,ENSP00000248975,ENSP00000380629	22	YWHAH	14-3-3 protein eta (Protein AS1) [Source:UniProtKB/Swiss-Prot;Acc:Q04917]	GO:0006886; GO:0045941; GO:0019904; GO:0050774; GO:0048167; GO:0045664; GO:0042921; GO:0005737; GO:0035259; GO:0019899; GO:0016563; GO:0005159; GO:0006713; GO:0003779	NM_003405	7533
PH_hs_0005111	0.988631	0.884988	0.994773	41.961	78.9756	29.9951	11.8362	21.9668	4.36806	0.820721	-0.809444	1.60918	1.76629	0.570602	3.05079	1.76629	-1.75254	3.05079	0.000194449	0.00465233	0.311701	0.999921	5.15648e-05	0.00138949	1	ENSG00000132323	ENST00000450411,ENST00000254654	ENSP00000406254,ENSP00000254654	2	ILKAP	Integrin-linked kinase-associated serine/threonine phosphatase 2C (ILKAP)(EC 3.1.3.16) [Source:UniProtKB/Swiss-Prot;Acc:Q9H0C8]	GO:0000287; GO:0006470; GO:0007090; GO:0005737; GO:0008287; GO:0045786; GO:0003824; GO:0016787; GO:0004722; GO:0030145	NM_030768	80895
PH_hs_0031133	1.44532e-23	3.28163e-34	8.8259e-18	2216.57	4675.08	1850.67	205.897	373.056	195.817	0.821718	-0.175586	0.961622	1.76751	0.885408	1.9475	1.76751	-1.12942	1.9475	4.22263e-17	2.46961e-14	0.263927	0.999921	2.69126e-07	1.47386e-05	1	ENSG00000149809	ENST00000345348,ENST00000279263	ENSP00000329520,ENSP00000279263	11	TM7SF2	Delta(14)-sterol reductase (Delta-14-SR)(EC 1.3.1.70)(C-14 sterol reductase)(Sterol C14-reductase)(Transmembrane 7 superfamily member 2)(Another new gene 1 protein)(Putative sterol reductase SR-1) [Source:UniProtKB/Swiss-Prot;Acc:O76062]	GO:0005783; GO:0050613; GO:0006695; GO:0055114; GO:0016491; GO:0016020; GO:0005887; GO:0005789	NM_003273	7108
PH_hs_0000978	0.990958	0.900254	0.995281	39.1702	76.6982	27.8779	10.7648	20.3737	6.16594	0.822512	-0.257298	1.08949	1.76848	0.836653	2.12799	1.76848	-1.19524	2.12799	0.000275464	0.00609223	0.693311	0.999921	0.00920033	0.0653249	1	ENSG00000120029	ENST00000370033,ENST00000431271,ENST00000263485	ENSP00000359050,ENSP00000394311,ENSP00000263485	10	C10orf76	UPF0668 protein C10orf76 [Source:UniProtKB/Swiss-Prot;Acc:Q5T2E6]	GO:0016021; GO:0016020; GO:0005488	NM_024541	79591
PH_hs_0025128	0.042948	4.77896e-08	0.0108644	213.445	396.212	253.913	24.4746	37.0219	19.933	0.823043	0.366536	0.433355	1.76913	1.28925	1.35037	1.76913	1.28925	1.35037	2.48892e-06	0.000128022	0.0623364	0.999921	0.0152032	0.0893132	1	ENSG00000114786	ENST00000452452,ENST00000458031,ENST00000360889,ENST00000273596	ENSP00000395914,ENSP00000390557,ENSP00000354140,ENSP00000273596	3	ACY1	Abhydrolase domain-containing protein 14A (EC 3.-.-.-) [Source:UniProtKB/Swiss-Prot;Acc:Q9BUJ0]	GO:0046872; GO:0004046; GO:0008237; GO:0005625; GO:0008270; GO:0016787; GO:0005737; GO:0005829; GO:0006520; GO:0006508; GO:0016021; GO:0016020; GO:0046983	NM_015407	25864
PH_hs_0020917	0.963392	0.778408	0.994128	59.5573	94.801	31.0664	15.4933	25.9605	6.68484	0.826455	-0.643764	1.45228	1.77332	0.640041	2.73639	1.77332	-1.5624	2.73639	1.73872e-05	0.000644509	0.178917	0.999921	4.03985e-07	2.12644e-05	1	ENSG00000106789	ENST00000375077,ENST00000343933	ENSP00000364218,ENSP00000343746	9	CORO2A	Coronin-2A (WD repeat-containing protein 2)(IR10) [Source:UniProtKB/Swiss-Prot;Acc:Q92828]	GO:0003779; GO:0004356; GO:0005515; GO:0006542; GO:0006807; GO:0007242	NM_052820,NM_003389	7464
PH_hs_0028179	1.26118e-09	2.37934e-10	2.27299e-11	682.68	1500.28	765.814	83.3466	217.779	83.7184	0.827533	0.276002	0.544858	1.77465	1.21083	1.45888	1.77465	1.21083	1.45888	0.000111058	0.00301795	0.186888	0.999921	0.0100412	0.0691818	1	ENSG00000160014	ENST00000442008,ENST00000391918,ENST00000291295	ENSP00000391080,ENSP00000375785,ENSP00000291295	19	CALM3	Calmodulin (CaM) [Source:UniProtKB/Swiss-Prot;Acc:P62158]	GO:0005509; GO:0005829; GO:0005876; GO:0005737; GO:0000922; GO:0005886; GO:0060316; GO:0005813; GO:0010880; GO:0060315; GO:0007049; GO:0031997; GO:0043388; GO:0019904; GO:0031432; GO:0007186; GO:0051592; GO:0032465	NM_005184	808805801
PH_hs_0010283	0.0768206	1.3592e-05	0.534336	194.722	370.553	139.036	16.351	46.7728	17.7257	0.828396	-0.341296	1.19011	1.77571	0.789332	2.2817	1.77571	-1.26689	2.2817	3.6777e-05	0.00123686	0.155291	0.999921	3.29909e-05	0.000955888	1	ENSG00000134107	ENST00000256495	ENSP00000256495	3	BHLHE40	Class E basic helix-loop-helix protein 40 (bHLHe40)(Class B basic helix-loop-helix protein 2)(bHLHB2)(Differentially expressed in chondrocytes protein 1)(DEC1)(Enhancer-of-split and hairy-related protein 2)(SHARP-2)(Stimulated by retinoic acid gene 13 protein) [Source:UniProtKB/Swiss-Prot;Acc:O14503]	GO:0003677; GO:0009649; GO:0005634; GO:0048168; GO:0045892; GO:0045449; GO:0006355; GO:0030528; GO:0016564; GO:0005515; GO:0003700	NM_003670	8553
PH_hs_0000980	2.44371e-07	2.88067e-07	2.16139e-05	393.743	869.41	385.001	33.8078	144.404	39.5635	0.830699	0.0716598	0.758582	1.77855	1.05093	1.69183	1.77855	1.05093	1.69183	0.000308516	0.00665544	0.689288	0.999921	0.00352687	0.0339052	1	ENSG00000100284	ENST00000451197,ENST00000382034,ENST00000337040,ENST00000412456,ENST00000436462,ENST00000424387,ENST00000447733,ENST00000425375,ENST00000411850,ENST00000449058,ENST00000404284	ENSP00000394741,ENSP00000371465,ENSP00000338422,ENSP00000402560,ENSP00000402556,ENSP00000397492,ENSP00000398876,ENSP00000394924,ENSP00000413697,ENSP00000394466,ENSP00000385906	22	TOM1	Target of Myb protein 1 [Source:UniProtKB/Swiss-Prot;Acc:O60784]	GO:0016020; GO:0006886; GO:0005622; GO:0005829; GO:0005813; GO:0005769; GO:0005737; GO:0016197; GO:0006897; GO:0005515	NM_005488,NR_024194,NM_001135732,NM_001135730,NR_024195,NM_001135729	10043
PH_hs_0006044	1.53007e-05	1.0813e-08	0.000530012	368.438	785.464	359.835	40.4471	112.437	49.4788	0.831153	0.0479131	0.756829	1.77911	1.03377	1.68977	1.77911	1.03377	1.68977	4.68686e-05	0.00151972	0.838724	0.999921	0.0042927	0.0388459	1	ENSG00000169635	ENST00000407464,ENST00000302897	ENSP00000385319,ENSP00000302994	22	HIC2	Hypermethylated in cancer 2 protein (Hic-2)(Hic-3)(HIC1-related gene on chromosome 22)(Zinc finger and BTB domain-containing protein 30) [Source:UniProtKB/Swiss-Prot;Acc:Q96JB3]	GO:0003677; GO:0005515; GO:0008022; GO:0008270; GO:0046872; GO:0006350; GO:0005622; GO:0005634; GO:0045892	NM_015094	23119
PH_hs_0001835	0.990518	0.827902	0.986377	37.1263	88.4247	41.4353	14.5608	23.6239	13.7096	0.83499	0.0231611	0.804797	1.78384	1.01618	1.7469	1.78384	1.01618	1.7469	3.67875e-07	2.48252e-05	0.856194	0.999921	0.114288	0.285692	1	ENSG00000113163	ENST00000261415,ENST00000357457,ENST00000380494,ENST00000405807	ENSP00000261415,ENSP00000350046,ENSP00000369862,ENSP00000383996	5	COL4A3BP	Collagen type IV alpha-3-binding protein (Ceramide transfer protein)(hCERT)(Goodpasture antigen-binding protein)(GPBP)(StAR-related lipid transfer protein 11)(START domain-containing protein 11)(StARD11) [Source:UniProtKB/Swiss-Prot;Acc:Q9Y5P4]	GO:0005794; GO:0006468; GO:0004672; GO:0005783; GO:0005575; GO:0006955; GO:0006869; GO:0005515; GO:0005737	NM_001130105,NM_005713,NM_031361	10087
PH_hs_0001901	0.545463	0.00262046	0.345739	129.96	239.194	161.132	9.79118	20.7982	11.2567	0.837284	0.422565	0.397878	1.78668	1.34031	1.31757	1.78668	1.34031	1.31757	2.15392e-05	0.000771259	0.0750957	0.999921	0.0383098	0.15648	1	ENSG00000111110	ENST00000228705	ENSP00000228705	12	PPM1H	Protein phosphatase 1H (EC 3.1.3.16) [Source:UniProtKB/Swiss-Prot;Acc:Q9ULR3]	GO:0004721; GO:0016787; GO:0003824	NM_020700	57460
PH_hs_0026421	0.931023	0.481542	0.992965	66.3346	130.243	32.736	24.538	43.9481	9.37624	0.838072	-0.921188	1.76504	1.78766	0.528074	3.39883	1.78766	-1.89367	3.39883	0.000200019	0.00474962	0.0276499	0.90241	4.06584e-11	5.21981e-09	1	ENSG00000158201	ENST00000289119	ENSP00000289119	18	ABHD3	Abhydrolase domain-containing protein 3 (EC 3.1.1.-)(Lung alpha/beta hydrolase 3) [Source:UniProtKB/Swiss-Prot;Acc:Q8WU67]	GO:0016021; GO:0016020; GO:0005575; GO:0008150; GO:0004091; GO:0016787; GO:0003674	NM_138340	171586
PH_hs_0022757	2.73726e-06	9.50497e-12	2.08955e-07	500.559	1015.91	510.765	70.5094	127.836	57.8335	0.8382	0.168606	0.667128	1.78782	1.12397	1.58791	1.78782	1.12397	1.58791	9.51143e-06	0.000401591	0.349479	0.999921	0.000131061	0.00287043	1	ENSG00000173473	ENST00000254480	ENSP00000254480	3	SMARCC1	SWI/SNF complex subunit SMARCC1 (SWI/SNF-related matrix-associated actin-dependent regulator of chromatin subfamily C member 1)(SWI/SNF complex 155 kDa subunit)(BRG1-associated factor 155) [Source:UniProtKB/Swiss-Prot;Acc:Q92922]	GO:0016514; GO:0000785; GO:0005654; GO:0045893; GO:0003682; GO:0003677; GO:0008022; GO:0003713; GO:0005179; GO:0047485; GO:0006333; GO:0006338; GO:0009887; GO:0005576; GO:0005622; GO:0006357; GO:0005634; GO:0006350	NM_003074	6599
PH_hs_0032899	0.000364252	5.86954e-22	3.18023e-05	274.641	536.585	327.515	14.4123	25.8125	13.8952	0.839583	0.340785	0.46981	1.78953	1.26645	1.38493	1.78953	1.26645	1.38493	3.62063e-11	6.64806e-09	0.0495821	0.999921	0.0010908	0.0148377	1	ENSG00000204335	ENST00000375281	ENSP00000364430	2	SP5	Transcription factor Sp5 [Source:UniProtKB/Swiss-Prot;Acc:Q6BEB4]	GO:0050825; GO:0003677; GO:0006355; GO:0008270; GO:0006350; GO:0046872; GO:0005634; GO:0050826; GO:0042309; GO:0005622	NM_001003845	389058
PH_hs_0004599	0.97519	0.803308	0.98955	54.8729	94.0096	40.8559	11.6141	19.8006	5.21829	0.839758	-0.508789	1.28564	1.78975	0.702812	2.4379	1.78975	-1.42286	2.4379	2.88131e-07	2.00435e-05	0.281825	0.999921	5.1967e-10	5.29427e-08	1	ENSG00000103152	ENST00000397818,ENST00000219431,ENST00000436333,ENST00000428050,ENST00000397817,ENST00000356432	ENSP00000380919,ENSP00000219431,ENSP00000388097,ENSP00000394861,ENSP00000380918,ENSP00000348809	16	MPG	DNA-3-methyladenine glycosylase (EC 3.2.2.21)(3-methyladenine DNA glycosidase)(ADPG)(3-alkyladenine DNA glycosylase)(N-methylpurine-DNA glycosylase) [Source:UniProtKB/Swiss-Prot;Acc:P29372]	GO:0016787; GO:0006974; GO:0006307; GO:0006284; GO:0042802; GO:0005634; GO:0005654; GO:0003824; GO:0045007; GO:0003905; GO:0003684; GO:0003677; GO:0005737	NM_002434,NM_001015052,NM_001015054	4350
PH_hs_0016363	0.0392026	3.966e-07	0.196668	216.728	411.988	185.24	25.8626	46.404	22.3988	0.840649	-0.0899645	0.935623	1.79086	0.939546	1.91272	1.79086	-1.06434	1.91272	2.71762e-05	0.000950056	0.676748	0.999921	1.06244e-05	0.000371171	1	ENSG00000172172	ENST00000306185	ENSP00000306548	8	MRPL13	39S ribosomal protein L13, mitochondrial (L13mt)(MRP-L13) [Source:UniProtKB/Swiss-Prot;Acc:Q9BYD1]	GO:0006412; GO:0005739; GO:0005762; GO:0005622; GO:0003735; GO:0005840	NM_014078	28998
PH_hs_0039346	1.11157e-11	4.4248e-12	4.82832e-10	11970.8	27913.2	11907	1768.67	4071.55	1923.28	0.841153	0.0716695	0.676521	1.79148	1.05093	1.59828	1.79148	1.05093	1.59828	0.000382029	0.00791683	0.843372	0.999921	0.0386155	0.157362	4	ENSG00000229985,ENSG00000230979,ENSG00000218754,ENSG00000198431,ENSG00000212695,ENSG00000105640,ENSG00000002746,ENSG00000213717,ENSG00000236189,ENSG00000223733,ENSG00000189108	NA		NA	RP11-40H20.5	NA	NA	NM_000980.2	6142
PH_hs_0028720	0.968858	0.513963	0.988133	56.9061	126.07	41.9843	14.9106	30.3862	8.19365	0.842177	-0.231871	1.09057	1.79275	0.85153	2.12958	1.79275	-1.17436	2.12958	8.58547e-06	0.000369478	0.541782	0.999921	0.000269826	0.00504836	1	ENSG00000141101	ENST00000268802	ENSP00000268802	16	NOB1	RNA-binding protein NOB1 (Protein ART-4)(Phosphorylation regulatory protein HP-10) [Source:UniProtKB/Swiss-Prot;Acc:Q9ULX3]	GO:0008270; GO:0005515; GO:0005634; GO:0046872	NM_014062	28987
PH_hs_0035950	0.994717	0.961497	0.992106	33.205	60.8878	35.2717	7.68662	16.2179	7.9603	0.842883	0.219683	0.628164	1.79363	1.16448	1.5456	1.79363	1.16448	1.5456	2.52021e-06	0.000128383	0.456553	0.999921	1.11831e-05	0.000384733	1	ENSG00000188428	ENST00000379757,ENST00000439343,ENST00000358251	ENSP00000369081,ENSP00000394350,ENSP00000350989	6	TXNDC5	Thioredoxin domain-containing protein 5 Precursor (Thioredoxin-like protein p46)(Endoplasmic reticulum protein ERp46) [Source:UniProtKB/Swiss-Prot;Acc:Q8NBS9]	GO:0016853; GO:0045454; GO:0005783; GO:0005788; GO:0006916; GO:0005515	NM_201280	63915,81567
PH_hs_0002157	0.531357	0.005216	0.599504	131.318	240.23	131.482	12.8384	27.719	14.1149	0.845213	0.131815	0.707751	1.79653	1.09567	1.63326	1.79653	1.09567	1.63326	0.000294973	0.00644248	0.555311	0.999921	0.00180076	0.0210948	1	ENSG00000132661	ENST00000254998	ENSP00000254998	20	NXT1	NTF2-related export protein 1 (p15) [Source:UniProtKB/Swiss-Prot;Acc:Q9UKK6]	GO:0006405; GO:0005643; GO:0005737; GO:0015031; GO:0005634; GO:0006810; GO:0006611; GO:0005622; GO:0008536; GO:0005515	NM_013248	29107
PH_hs_0022949	0.648101	0.0115365	0.917491	119.076	220.587	80.7418	11.9329	22.5629	9.25397	0.848879	-0.311193	1.14588	1.8011	0.805975	2.21281	1.8011	-1.24073	2.21281	3.69499e-05	0.00123686	0.179383	0.999921	1.33107e-06	6.21863e-05	1	ENSG00000147155	ENST00000276096,ENST00000414061,ENST00000446158	ENSP00000276096,ENSP00000405832,ENSP00000390031	X	EBP	3-beta-hydroxysteroid-Delta(8),Delta(7)-isomerase (EC 5.3.3.5)(Cholestenol Delta-isomerase)(Delta(8)-Delta(7) sterol isomerase)(D8-D7 sterol isomerase)(Emopamil-binding protein) [Source:UniProtKB/Swiss-Prot;Acc:Q15125]	GO:0004769; GO:0004888; GO:0015238; GO:0016853; GO:0005887; GO:0016125; GO:0005789; GO:0016021; GO:0005792; GO:0047750; GO:0005783; GO:0030097; GO:0006695; GO:0016020; GO:0001501; GO:0000247	NM_006579	10682
PH_hs_0002105	1.0701e-18	2.22914e-28	2.18595e-24	1018.45	2178.5	1029.62	93.2405	183.534	75.7364	0.851363	0.150757	0.710676	1.8042	1.11015	1.63657	1.8042	1.11015	1.63657	3.62027e-12	7.72536e-10	0.170458	0.999921	9.09274e-14	1.88926e-11	1	ENSG00000119986	ENST00000370626	ENSP00000359660	10	AVPI1	Arginine vasopressin-induced protein 1 (AVP-induced protein 1) [Source:UniProtKB/Swiss-Prot;Acc:Q5T686]	GO:0007049	NM_021732	60370
PH_hs_0027045	0.996094	0.964758	0.997733	28.6857	54.5847	17.44	8.46759	21.6649	5.25112	0.851681	-0.466699	1.35593	1.8046	0.723618	2.55962	1.8046	-1.38194	2.55962	0.000256134	0.00577802	0.504325	0.999921	0.00244082	0.0263271	1	ENSG00000135625	ENST00000258092	NA	2	EGR4	pseudogene	NA	NM_001965	1961
PH_hs_0022525	0.977103	0.790888	0.989511	52.3632	93.3728	38.0071	13.4554	25.1342	11.8527	0.852591	-0.17379	1.0291	1.80574	0.886511	2.04075	1.80574	-1.12802	2.04075	1.74566e-10	2.71207e-08	0.521184	0.999921	4.40956e-13	7.90258e-11	1	ENSG00000167291	ENST00000310924	ENSP00000309794	17	TBC1D16	TBC1 domain family member 16 [Source:UniProtKB/Swiss-Prot;Acc:Q8TBP0]	GO:0005096; GO:0005097; GO:0032313; GO:0005622	NM_019020	125058
PH_hs_0026429	0.073838	3.4856e-09	0.328778	210.389	388.824	163.992	35.1121	29.4977	16.8387	0.852836	-0.122709	0.978058	1.80605	0.918462	1.96981	1.80605	-1.08878	1.96981	0.000361209	0.00758491	0.64622	0.999921	1.59162e-08	1.16899e-06	4	ENSG00000178297,ENSG00000232190	NA		NA	TMPRSS9	NA	NA	NM_182973.1	360200
PH_hs_0037725	0.995839	0.970814	0.996005	28.4169	53.7584	25.834	10.2781	19.0108	4.7187	0.853207	-0.343152	1.22871	1.80651	0.788317	2.34357	1.80651	-1.26852	2.34357	9.06356e-06	0.000385775	0.505723	0.999921	0.000626623	0.00982623	1	ENSG00000183718	ENST00000327767	ENSP00000332152	5	TRIM52	Tripartite motif-containing protein 52 (RING finger protein 102) [Source:UniProtKB/Swiss-Prot;Acc:Q96A61]	GO:0005515; GO:0008270; GO:0046872; GO:0005622	NM_032765	84851
PH_hs_0034908	1.34269e-06	2.45776e-07	4.11325e-05	428.326	961.24	410.595	49.053	162.187	51.778	0.854967	0.0343192	0.803897	1.80872	1.02407	1.74581	1.80872	1.02407	1.74581	2.44868e-05	0.000865038	0.849669	0.999921	0.000871213	0.0127147	4	ENSG00000212789,ENSG00000117114,ENSG00000100380,ENSG00000232150,ENSG00000218698,ENSG00000228110,ENSG00000234322	NA		NA	FAM10A5	NA	NA	NM_003932.3	6767
PH_hs_0028350	9.30509e-10	1.10304e-09	5.26368e-08	1375.24	3122.54	1287.59	202.763	499.495	210.693	0.855049	0.0290884	0.803314	1.80882	1.02037	1.7451	1.80882	1.02037	1.7451	0.000156646	0.0039551	0.916394	0.999921	0.00502045	0.0432721	1	ENSG00000149600	ENST00000278980,ENST00000446419	ENSP00000278980,ENSP00000395339	20	COMMD7	COMM domain-containing protein 7 [Source:UniProtKB/Swiss-Prot;Acc:Q86VX2]	GO:0051059; GO:0005515; GO:0016481; GO:0005575; GO:0032088; GO:0033209	NM_053041,NM_001099339	149951
PH_hs_0000165	6.17027e-16	2.17027e-16	3.42833e-40	5657.28	12819	4133.58	689.159	1560.93	298.665	0.855472	-0.287	1.16777	1.80935	0.819605	2.24664	1.80935	-1.2201	2.24664	1.05626e-06	6.08736e-05	0.0662713	0.999921	1.96161e-13	3.87196e-11	1	ENSG00000091583	ENST00000205948	ENSP00000205948	17	APOH	Beta-2-glycoprotein 1 Precursor (Beta-2-glycoprotein I)(Beta(2)GPI)(B2GPI)(Apolipoprotein H)(Apo-H)(Activated protein C-binding protein)(APC inhibitor)(Anticardiolipin cofactor) [Source:UniProtKB/Swiss-Prot;Acc:P02749]	GO:0006641; GO:0001937; GO:0007155; GO:0033033; GO:0007597; GO:0010596; GO:0042627; GO:0031639; GO:0031100; GO:0030195; GO:0005576; GO:0005634; GO:0034364; GO:0007596; GO:0005737; GO:0009986; GO:0016020; GO:0008289; GO:0051918; GO:0051006; GO:0034197; GO:0030194; GO:0060230; GO:0043499; GO:0008201; GO:0005543; GO:0001948; GO:0034392; GO:0034361; GO:0016525; GO:0005615	NM_000042	350
PH_hs_0001241	2.02011e-14	8.60845e-12	4.2981e-17	1669.69	3779.12	1525.62	199.313	541.663	160.188	0.855518	0.0147629	0.85836	1.80941	1.01029	1.81298	1.80941	1.01029	1.81298	5.4911e-06	0.000253538	0.929194	0.999921	7.20588e-08	4.59552e-06	1	ENSG00000165156	ENST00000297857,ENST00000395571	ENSP00000297857,ENSP00000378938	8	ZHX1	Zinc fingers and homeoboxes protein 1 [Source:UniProtKB/Swiss-Prot;Acc:Q9UKY1]	GO:0003677; GO:0003700; GO:0005634; GO:0005622; GO:0045892; GO:0006355; GO:0043565; GO:0005515; GO:0008270; GO:0046872	NM_001017926,NM_007222	11244
PH_hs_0035462	0.0558756	1.03001e-08	0.0552627	210.139	400.491	219.645	27.3472	34.7054	19.1404	0.855889	0.203475	0.647317	1.80987	1.15147	1.56625	1.80987	1.15147	1.56625	8.24797e-05	0.0024164	0.38729	0.999921	0.00153225	0.0189029	1	ENSG00000117318	ENST00000374561	ENSP00000363689	1	ID3	DNA-binding protein inhibitor ID-3 (Inhibitor of DNA binding 3)(ID-like protein inhibitor HLH 1R21)(Helix-loop-helix protein HEIR-1) [Source:UniProtKB/Swiss-Prot;Acc:Q02535]	GO:0043433; GO:0007507; GO:0030855; GO:0030182; GO:0016481; GO:0009611; GO:0007275; GO:0045449; GO:0043065; GO:0006275; GO:0030528; GO:0000122; GO:0019904; GO:0008134; GO:0003714; GO:0005634	NM_002167	3399
PH_hs_0025525	8.13637e-18	1.88069e-29	3.6246e-13	575.341	1226.66	735.483	34.1524	91.9396	69.8832	0.865486	0.366944	0.398159	1.82195	1.28962	1.31783	1.82195	1.28962	1.31783	1.11472e-13	3.32125e-11	0.137603	0.999921	0.11815	0.292063	1	ENSG00000120885	ENST00000380446,ENST00000405140,ENST00000316403	ENSP00000369812,ENSP00000385419,ENSP00000315130	8	CLU	Clusterin Precursor (Complement-associated protein SP-40,40)(Complement cytolysis inhibitor)(CLI)(NA1/NA2)(Apolipoprotein J)(Apo-J)(Testosterone-repressed prostate message 2)(TRPM-2)(Ku70-binding protein 1)(Aging-associated gene 4 protein) [Contains Clusterin beta chain(ApoJalpha)(Complement cytolysis inhibitor a chain);Clusterin alpha chain(ApoJbeta)(Complement cytolysis inhibitor b chain)] [Sou…	GO:0045087; GO:0045597; GO:0048812; GO:0005576; GO:0005615; GO:0016235; GO:0008284; GO:0008219; GO:0006629; GO:0031018; GO:0048471; GO:0005515; GO:0006916; GO:0006979; GO:0006958; GO:0006915	NM_001831,NM_203339	1191
PH_hs_0031970	0.000238859	9.98096e-07	0.0148971	288.737	628.482	248.158	20.9048	99.6767	20.0965	0.867018	-0.103951	0.947001	1.82389	0.930481	1.92786	1.82389	-1.07471	1.92786	5.76368e-05	0.0017987	0.612449	0.999921	0.00029832	0.00547128	1	ENSG00000135912	ENST00000258398,ENST00000457313,ENST00000442769,ENST00000392102	ENSP00000258398,ENSP00000393332,ENSP00000396555,ENSP00000375951	2	TTLL4	Tubulin polyglutamylase TTLL4 (EC 6.-.-.-)(Tubulin--tyrosine ligase-like protein 4) [Source:UniProtKB/Swiss-Prot;Acc:Q14679]	GO:0004835; GO:0005929; GO:0006464; GO:0016874	NM_014640	9654
PH_hs_0019708	5.5234e-13	4.2039e-45	1.30302e-20	1028.94	2152.16	1115.88	119.509	140.011	95.7317	0.867506	0.24567	0.630094	1.82451	1.18564	1.54767	1.82451	1.18564	1.54767	6.4895e-10	8.91093e-08	0.0418756	0.999921	2.13602e-12	3.4773e-10	1	ENSG00000055957	ENST00000273283,ENST00000428133,ENST00000405128	ENSP00000273283,ENSP00000395836,ENSP00000384589	3	ITIH1	Inter-alpha-trypsin inhibitor heavy chain H1 Precursor (Inter-alpha-inhibitor heavy chain 1)(ITI heavy chain H1)(Inter-alpha-trypsin inhibitor complex component III)(Serum-derived hyaluronan-associated protein)(SHAP) [Source:UniProtKB/Swiss-Prot;Acc:P19827]	GO:0004867; GO:0030212; GO:0045321; GO:0005515; GO:0005509; GO:0005576	NM_002215	3697
PH_hs_0020591	0.000609427	5.6484e-13	0.00296694	313.679	604.508	309.809	39.4427	57.7061	41.6801	0.869536	0.0858317	0.766426	1.82708	1.0613	1.70105	1.82708	1.0613	1.70105	5.49899e-05	0.00172977	0.748165	0.999921	0.00173912	0.0205866	1	ENSG00000181392	ENST00000324444,ENST00000397428,ENST00000455847,ENST00000340477	ENSP00000316130,ENSP00000380572,ENSP00000414993,ENSP00000343152	19	C19orf46	KASH domain-containing protein C19orf46 [Source:UniProtKB/Swiss-Prot;Acc:Q8N205]	GO:0031965; GO:0016020; GO:0003779; GO:0016021; GO:0016491; GO:0005634	NM_001039876	163183
PH_hs_0029966	1.67498e-25	1.45034e-41	2.48759e-36	2382.24	5334.99	2272.63	213.207	385.529	164.136	0.869583	0.0411388	0.825571	1.82713	1.02893	1.77224	1.82713	1.02893	1.77224	2.88417e-09	3.16277e-07	0.730052	0.999921	1.01217e-08	7.6842e-07	1	ENSG00000112306	ENST00000367905,ENST00000230050	ENSP00000356881,ENSP00000230050	6	RPS12	40S ribosomal protein S12 [Source:UniProtKB/Swiss-Prot;Acc:P25398]	GO:0003674; GO:0005840; GO:0003735; GO:0006412; GO:0006414; GO:0005622; GO:0005829; GO:0022627; GO:0005737	NM_001016	6206
PH_hs_0004001	5.72989e-05	2.15132e-22	0.000963271	339.964	671.158	307.216	36.3903	44.7194	29.4375	0.870781	-0.00681793	0.870938	1.82865	0.995285	1.82885	1.82865	-1.00474	1.82885	6.82702e-07	4.21115e-05	0.974292	0.999921	1.32593e-05	0.000447279	1	ENSG00000169583	ENST00000371616,ENST00000456673	ENSP00000360678,ENSP00000407100	9	CLIC3	Chloride intracellular channel protein 3 [Source:UniProtKB/Swiss-Prot;Acc:O95833]	GO:0005737; GO:0016020; GO:0006821; GO:0005247; GO:0016021; GO:0005634; GO:0006811; GO:0031404; GO:0007165; GO:0005515; GO:0005244	NM_004669	9022
PH_hs_0035291	0.983288	0.738169	0.984869	48.9708	102.335	45.7366	10.3301	20.3694	9.34093	0.871236	-0.104896	0.949105	1.82923	0.929872	1.93067	1.82923	-1.07542	1.93067	9.13614e-09	8.90548e-07	0.786231	0.999921	7.19916e-10	7.14981e-08	1	ENSG00000168802	ENST00000398235,ENST00000398233,ENST00000306585,ENST00000421300,ENST00000448552	ENSP00000381290,ENSP00000381288,ENSP00000305687,ENSP00000397089,ENSP00000408367	16	CHTF8	Protein DERPC (Decreased expression in renal and prostate cancer protein) [Source:UniProtKB/Swiss-Prot;Acc:Q8NDH8]	GO:0005634; GO:0007049; GO:0003677; GO:0006260; GO:0005199	NM_001040146,NM_001039690,NM_001040144	54921
PH_hs_0027321	1.30587e-17	0	5.60056e-21	7229.88	15650.8	7309.87	837.52	1095.58	767.374	0.872593	0.127395	0.730576	1.83095	1.09232	1.6593	1.83095	1.09232	1.6593	2.56473e-12	5.70417e-10	0.407356	0.999921	1.08097e-06	5.15697e-05	1	ENSG00000135569	ENST00000258034,ENST00000392397	ENSP00000258034,ENSP00000376198	6	TAAR5	Trace amine-associated receptor 5 (Putative neurotransmitter receptor) [Source:UniProtKB/Swiss-Prot;Acc:O14804]	GO:0008152; GO:0016021; GO:0005887; GO:0007186; GO:0016740; GO:0007165; GO:0004872; GO:0004930; GO:0007268; GO:0005886	NM_003967	9038
PH_hs_0000598	4.89671e-08	5.32541e-08	5.46799e-06	742.505	1763.01	493.021	107.222	305.773	66.3114	0.879725	-0.434226	1.31691	1.84002	0.740091	2.49133	1.84002	-1.35119	2.49133	0.000195732	0.00467594	0.0491347	0.999921	3.95772e-06	0.000158219	1	ENSG00000159921	ENST00000377902,ENST00000396594,ENST00000339267,ENST00000447283	ENSP00000367134,ENSP00000379839,ENSP00000340770,ENSP00000414760	9	GNE	Bifunctional UDP-N-acetylglucosamine 2-epimerase/N-acetylmannosamine kinase (UDP-GlcNAc-2-epimerase/ManAc kinase) [Includes UDP-N-acetylglucosamine 2-epimerase(EC 5.1.3.14)(Uridine diphosphate-N-acetylglucosamine-2-epimerase)(UDP-GlcNAc-2-epimerase);N-acetylmannosamine kinase(EC 2.7.1.60)(ManAc kinase)] [Source:UniProtKB/Swiss-Prot;Acc:Q9Y223]	GO:0000166; GO:0006047; GO:0005524; GO:0009384; GO:0008761; GO:0004396; GO:0005856; GO:0009103; GO:0005737; GO:0016301; GO:0016740; GO:0016853; GO:0005975; GO:0006054; GO:0007155; GO:0006096	NM_005476,NM_001128227	10020
PH_hs_0023977	0	0	0	11529.1	26841	14226.9	646.202	1308.12	936.432	0.881911	0.363396	0.501938	1.84281	1.28645	1.41611	1.84281	1.28645	1.41611	1.43853e-10	2.31794e-08	0.00698565	0.453952	5.22826e-06	0.000204279	4	ENSG00000148672,ENSG00000182890	NA		NA	GLUD1	NA	NA	NM_005271.2	2746
PH_hs_0000480	3.42445e-06	2.1003e-08	5.78982e-05	442.488	983.216	399.677	56.3449	152.287	49.9639	0.883387	-0.030276	0.913098	1.8447	0.979233	1.88308	1.8447	-1.02121	1.88308	0.000179766	0.00434714	0.896965	0.999921	0.000224821	0.00436665	1	ENSG00000130826	ENST00000369550,ENST00000393534,ENST00000393535	ENSP00000358563,ENSP00000377167,ENSP00000377168	X	DKC1	H/ACA ribonucleoprotein complex subunit 4 (EC 5.4.99.-)(Dyskerin)(Nucleolar protein family A member 4)(snoRNP protein DKC1)(Nopp140-associated protein of 57 kDa)(Nucleolar protein NAP57)(CBF5 homolog) [Source:UniProtKB/Swiss-Prot;Acc:O60832]	GO:0001522; GO:0009982; GO:0003723; GO:0005697; GO:0005730; GO:0005654; GO:0005634; GO:0008283; GO:0007004; GO:0006396; GO:0006364; GO:0016853; GO:0003720; GO:0005515	NM_001142463,NM_001363,NR_002984	1736
PH_hs_0019843	2.02101e-12	6.48047e-35	4.31548e-16	989.235	2127.82	827.729	116.936	159.39	72.8608	0.884422	-0.0963983	0.990894	1.84603	0.935365	1.98742	1.84603	-1.0691	1.98742	3.49235e-08	2.96493e-06	0.567937	0.999921	2.35476e-09	2.08899e-07	1	ENSG00000110169	ENST00000265983	ENSP00000265983	11	HPX	Hemopexin Precursor (Beta-1B-glycoprotein) [Source:UniProtKB/Swiss-Prot;Acc:P02790]	GO:0005488; GO:0002925; GO:0002639; GO:0046872; GO:0006810; GO:0015232; GO:0006826; GO:0005506; GO:0060335; GO:0060332; GO:0051246; GO:0044419; GO:0042511; GO:0042168; GO:0020027; GO:0015886; GO:0006879; GO:0005576; GO:0005615	NM_000613	3263
PH_hs_0033006	0.00961624	3.67832e-08	0.0397218	246.223	500.179	232.267	27.6443	60.2246	25.5006	0.885197	0.0581824	0.828036	1.84702	1.04115	1.77527	1.84702	1.04115	1.77527	3.47e-06	0.000169643	0.791566	0.999921	8.97558e-05	0.00215728	4	ENSG00000230330,ENSG00000232916,ENSG00000197291,ENSG00000126814,ENSG00000229072	NA		NA	AC093509.1	NA	NA	NM_020810.2	57570
PH_hs_0035390	0.250696	7.34277e-05	0.252092	163.448	317.201	174.43	18.3608	36.4603	16.2547	0.886297	0.221988	0.659198	1.84843	1.16634	1.5792	1.84843	1.16634	1.5792	7.26117e-06	0.000322082	0.278742	0.999921	0.000425201	0.00727074	1	ENSG00000134779	ENST00000334295,ENST00000383056,ENST00000415958	ENSP00000335144,ENSP00000372530,ENSP00000410701	18	C18orf10	Tubulin polyglutamylase complex subunit 2 (PGs2) [Source:UniProtKB/Swiss-Prot;Acc:Q68CL5]	GO:0005856; GO:0005874; GO:0005737	NM_015476	25941
PH_hs_0015320	0.25846	6.12076e-05	0.378214	161.154	310.934	157.112	13.2102	33.3625	10.0746	0.886703	0.110593	0.774571	1.84895	1.07967	1.71068	1.84895	1.07967	1.71068	1.63186e-07	1.20415e-05	0.464757	0.999921	3.67769e-06	0.000149676	4	ENSG00000237085,ENSG00000234501,ENSG00000145354	NA		NA	AC127391.3	NA	NA	NM_001008388.3	493856
PH_hs_0032971	0.973419	0.610271	0.990922	47.9984	113.68	35.7674	22.166	36.503	11.4892	0.886922	-0.586025	1.4487	1.84923	0.666176	2.72963	1.84923	-1.5011	2.72963	6.95702e-05	0.00210054	0.0776453	0.999921	0.0243264	0.120231	1	ENSG00000091127	ENST00000356362	ENSP00000348722	7	PUS7	Pseudouridylate synthase 7 homolog (EC 5.4.99.-) [Source:UniProtKB/Swiss-Prot;Acc:Q96PZ0]	GO:0003676; GO:0031119; GO:0003723; GO:0009982; GO:0016866; GO:0001522; GO:0008033	NM_019042	54517
PH_hs_0034153	9.63948e-08	2.42467e-14	9.76773e-08	669.258	1459.18	722.358	95.0647	173.366	102.262	0.887106	0.18557	0.654621	1.84946	1.13727	1.5742	1.84946	1.13727	1.5742	0.000234296	0.00540112	0.547076	0.999921	0.0164894	0.0940355	5	NA	NA		NA	NA	NA	NA	NM_001001975.1,NM_001687.4	513
PH_hs_0010635	0.0131126	5.97609e-10	0.00463294	235.146	457.188	278.686	23.1658	42.1106	27.9506	0.888242	0.362685	0.513277	1.85092	1.28582	1.42729	1.85092	1.28582	1.42729	1.18453e-09	1.53319e-07	0.0253532	0.868442	0.00028475	0.00528999	1	ENSG00000112118	ENST00000340349,ENST00000419835,ENST00000229854	ENSP00000340566,ENSP00000388647,ENSP00000229854	6	MCM3	DNA replication licensing factor MCM3 (DNA polymerase alpha holoenzyme-associated protein P1)(RLF subunit beta)(P102 protein)(P1-MCM3) [Source:UniProtKB/Swiss-Prot;Acc:P25205]	GO:0015979; GO:0006270; GO:0017111; GO:0000166; GO:0003677; GO:0005515; GO:0005524; GO:0015995; GO:0006260; GO:0005654; GO:0016851; GO:0005737; GO:0007049; GO:0005634; GO:0005658; GO:0006355; GO:0006350	NM_002388	4172
PH_hs_0018068	0.990106	0.670822	0.982911	41.4109	110.572	47.4305	9.23369	18.2127	10.4056	0.888964	0.237672	0.640367	1.85185	1.17909	1.55873	1.85185	1.17909	1.55873	0.000161454	0.00403406	0.421996	0.999921	0.386379	0.588986	1	ENSG00000184661	ENST00000435898,ENST00000330560,ENST00000434814,ENST00000380665	ENSP00000402774,ENSP00000328228,ENSP00000411872,ENSP00000370040	8	CDCA2	Cell division cycle-associated protein 2 (Recruits PP1 onto mitotic chromatin at anaphase protein)(Repo-Man) [Source:UniProtKB/Swiss-Prot;Acc:Q69YH5]	GO:0007049; GO:0005634; GO:0007067; GO:0051301	NM_152562	157313
PH_hs_0009714	8.87165e-06	8.26516e-22	4.54268e-07	347	697.627	418.516	30.6449	49.1686	34.8181	0.889018	0.389038	0.480536	1.85191	1.30952	1.39526	1.85191	1.30952	1.39526	4.6017e-15	1.86322e-12	0.00594432	0.415805	0.000222933	0.00434073	1	ENSG00000167711	ENST00000324015,ENST00000450523,ENST00000382061	ENSP00000321853,ENSP00000403877,ENSP00000371493	17	SERPINF2	Alpha-2-antiplasmin Precursor (Alpha-2-AP)(Alpha-2-plasmin inhibitor)(Alpha-2-PI) [Source:UniProtKB/Swiss-Prot;Acc:P08697]	GO:0004867; GO:0005634; GO:0006953; GO:0005515; GO:0005737; GO:0002020; GO:0005576; GO:0031093	NM_000934	5345
PH_hs_0001138	0.98863	0.650912	0.997691	38.17	108.635	17.1206	16.6801	35.2983	6.76298	0.890636	-0.96938	1.87499	1.85399	0.510726	3.668	1.85399	-1.958	3.668	2.22541e-12	5.24081e-10	0.0265592	0.8898	1.03271e-13	2.11786e-11	1	ENSG00000130724	ENST00000391693,ENST00000312547	ENSP00000375575,ENSP00000310440	19	CHMP2A	Charged multivesicular body protein 2a (Chromatin-modifying protein 2a)(CHMP2a)(Vacuolar protein-sorting-associated protein 2-1)(Vps2-1)(hVps2-1)(Putative breast adenocarcinoma marker BC-2) [Source:UniProtKB/Swiss-Prot;Acc:O43633]	GO:0005829; GO:0005768; GO:0016020; GO:0031902; GO:0019904; GO:0015031	NM_014453,NM_198426	27243
PH_hs_0029946	0	0	1.09939e-38	2524.16	5724.07	2733.7	145.033	350.735	195.073	0.892407	0.174234	0.683479	1.85627	1.12837	1.60601	1.85627	1.12837	1.60601	2.9321e-11	5.44715e-09	0.309813	0.999921	0.00023396	0.00449995	4	ENSG00000230375,ENSG00000182793,ENSG00000096087	NA		NA	RP11-392A23.4	NA	NA	NA	NA
PH_hs_0033724	2.4949e-24	7.65415e-13	1.18673e-28	775.346	1807.81	794.428	50.0568	235.128	39.3142	0.893311	0.157855	0.743276	1.85743	1.11563	1.67397	1.85743	1.11563	1.67397	7.9155e-11	1.34402e-08	0.16695	0.999921	2.89829e-08	2.00732e-06	4	ENSG00000218347,ENSG00000229251,ENSG00000228168	NA		NA	XXbac-BPG34I8.2	NA	NA	NA	NA
PH_hs_0029806	1.13312e-15	2.33423e-24	2.05563e-15	860.065	1864.51	861.925	82.8713	168.263	80.3018	0.893929	0.195044	0.70367	1.85823	1.14476	1.62864	1.85823	1.14476	1.62864	3.77445e-20	3.31124e-17	0.102644	0.999921	1.26433e-10	1.4789e-08	3	NA	NA		11	NA	NA	NA	NA	NA
PH_hs_0025299	1.05314e-08	4.57683e-12	6.99494e-13	2020.38	4561.8	1908.93	334.321	649.346	245.353	0.894208	0.0630745	0.814627	1.85859	1.04469	1.75884	1.85859	1.04469	1.75884	0.000165223	0.00409583	0.817062	0.999921	0.000594117	0.00942208	1	ENSG00000167468	ENST00000354171	ENSP00000346103	19	GPX4	Phospholipid hydroperoxide glutathione peroxidase, mitochondrial Precursor (PHGPx)(EC 1.11.1.12)(GPX-4) [Source:UniProtKB/Swiss-Prot;Acc:P36969]	GO:0006644; GO:0008430; GO:0006979; GO:0006749; GO:0004602; GO:0006325; GO:0047066; GO:0043295; GO:0007275; GO:0007283; GO:0042744; GO:0055114; GO:0005625; GO:0005634; GO:0005635; GO:0016491; GO:0005739; GO:0005743; GO:0005829; GO:0050727; GO:0005737	NM_001039847,NM_002085	2879
PH_hs_0024557	5.75891e-07	6.71767e-08	1.58136e-05	570.094	1345.04	574.587	80.6695	228.344	93.8987	0.894639	0.097932	0.771917	1.85914	1.07024	1.70754	1.85914	1.07024	1.70754	0.000263134	0.0059106	0.724492	0.999921	0.00991147	0.0686155	1	ENSG00000125454	ENST00000320362,ENST00000402418,ENST00000375261,ENST00000442286,ENST00000416858	ENSP00000319574,ENSP00000385312,ENSP00000364410,ENSP00000402202,ENSP00000397818	17	SLC25A19	Mitochondrial thiamine pyrophosphate carrier (Solute carrier family 25 member 19)(Mitochondrial uncoupling protein 1) [Source:UniProtKB/Swiss-Prot;Acc:Q9HC21]	GO:0030302; GO:0006810; GO:0005739; GO:0005743; GO:0030233; GO:0016020; GO:0005488; GO:0006839; GO:0016021; GO:0005215	NM_001126121,NM_001126122,NM_021734	60386
PH_hs_0028962	1.14992e-07	2.066e-13	1.04456e-08	499.724	1084.89	459.886	58.9167	127.528	35.5177	0.894711	0.033598	0.885597	1.85924	1.02356	1.84753	1.85924	1.02356	1.84753	0.000129433	0.00339514	0.862187	0.999921	1.08594e-06	5.16507e-05	4	ENSG00000231167,ENSG00000224861,ENSG00000213712,ENSG00000213866,ENSG00000065978	NA		NA	AC073073.2-2	NA	NA	NM_004559.3	4904
PH_hs_0035140	2.05432e-14	1.05149e-12	2.0508e-16	808.387	1861.14	781.039	80.2383	244.302	64.9256	0.895725	0.077913	0.801607	1.86054	1.05549	1.74304	1.86054	1.05549	1.74304	7.38508e-10	9.96733e-08	0.622018	0.999921	1.32844e-05	0.000447279	4	ENSG00000124571,ENSG00000219470,ENSG00000215840,ENSG00000216866,ENSG00000233380,ENSG00000213399,ENSG00000168389,ENSG00000228477,ENSG00000232818,ENSG00000197149,ENSG00000233406,ENSG00000225246,ENSG00000177776	NA		NA	XPO5	NA	NA	NA	NA
PH_hs_0018969	0.0625703	1.26108e-07	0.161352	202.497	409.562	191.095	21.2587	42.7304	20.502	0.89582	-0.0110236	0.916039	1.86067	0.992388	1.88693	1.86067	-1.00767	1.88693	0.000150709	0.00383228	0.962205	0.999921	8.31543e-07	4.05275e-05	1	ENSG00000120727	ENST00000265192,ENST00000394795	ENSP00000265192,ENSP00000378275	5	PAIP2	Polyadenylate-binding protein-interacting protein 2 (Poly(A)-binding protein-interacting protein 2)(PABP-interacting protein 2)(PAIP-2) [Source:UniProtKB/Swiss-Prot;Acc:Q9BPZ3]	GO:0006417; GO:0005515; GO:0030371; GO:0045947; GO:0005737	NM_001033112,NM_016480	51247
PH_hs_0027744	0.000498852	6.33398e-07	0.000392822	304.567	691.675	296.772	34.0164	111.304	12.6846	0.898872	0.083043	0.80523	1.86461	1.05925	1.74742	1.86461	1.05925	1.74742	0.000511038	0.00991386	0.655115	0.999921	0.000290814	0.0053695	1	ENSG00000186395	ENST00000269576	ENSP00000269576	17	KRT10	Keratin, type I cytoskeletal 10 (Cytokeratin-10)(CK-10)(Keratin-10)(K10) [Source:UniProtKB/Swiss-Prot;Acc:P13645]	GO:0005515; GO:0030280; GO:0008544; GO:0016020; GO:0005882; GO:0051260	NM_000421	3858
PH_hs_0010168	2.12422e-06	9.80473e-17	6.54013e-09	394.83	823.573	451.204	41.1298	77.4363	31.6822	0.899469	0.329025	0.55349	1.86538	1.25616	1.46763	1.86538	1.25616	1.46763	3.7698e-11	6.76465e-09	0.0247812	0.85441	2.97196e-05	0.000873933	3	NA	NA		8	NA	NA	NA	NA	NA
PH_hs_0029995	1.37168e-14	2.29003e-15	0	17592.5	43088.6	16805.5	2293.79	5481.04	1075.77	0.902795	0.0852111	0.823981	1.86968	1.06084	1.77028	1.86968	1.06084	1.77028	7.04757e-06	0.000315264	0.618807	0.999921	7.9572e-08	4.97497e-06	1	ENSG00000186468	ENST00000296674	ENSP00000296674	5	RPS23	40S ribosomal protein S23 [Source:UniProtKB/Swiss-Prot;Acc:P62266]	GO:0006412; GO:0006414; GO:0003735; GO:0005840; GO:0003674; GO:0005622; GO:0005829; GO:0022627; GO:0015935	NM_001025	6228
PH_hs_0014934	2.70269e-07	4.38015e-17	2.48595e-13	758.276	1637.94	819.64	118.236	178.28	82.6563	0.903038	0.297971	0.625846	1.87	1.22941	1.54312	1.87	1.22941	1.54312	3.13822e-05	0.00107263	0.189755	0.999921	3.41774e-05	0.000981265	1	ENSG00000054116	ENST00000373163,ENST00000373162,ENST00000373166	ENSP00000362257,ENSP00000362256,ENSP00000362261	1	TRAPPC3	Trafficking protein particle complex subunit 3 (BET3 homolog) [Source:UniProtKB/Swiss-Prot;Acc:O43617]	GO:0000139; GO:0005515; GO:0005829; GO:0005783; GO:0030008; GO:0006888; GO:0016192; GO:0005794	NM_014408	27095
PH_hs_0023865	2.7588e-23	1.71939e-20	0	7540.73	17425.2	7267.41	749.23	1878.97	372.834	0.903137	0.0846414	0.818838	1.87013	1.06042	1.76398	1.87013	1.06042	1.76398	2.59071e-16	1.27843e-13	0.499727	0.999921	4.67555e-12	7.0992e-10	1	ENSG00000103485	ENST00000219771,ENST00000395384	ENSP00000219771,ENSP00000378782	16	QPRT	Nicotinate-nucleotide pyrophosphorylase [carboxylating] (EC 2.4.2.19)(Quinolinate phosphoribosyltransferase [decarboxylating])(QAPRTase)(QPRTase) [Source:UniProtKB/Swiss-Prot;Acc:Q15274]	GO:0008152; GO:0042803; GO:0016021; GO:0004514; GO:0016757; GO:0015520; GO:0046677; GO:0005575; GO:0015904; GO:0034213; GO:0009435; GO:0019363; GO:0051259; GO:0005829	NM_014298	23475
PH_hs_0030861	0.995785	0.963831	0.994286	30.2747	62.2414	31.0315	7.39626	12.7464	5.55963	0.906663	0.427507	0.561874	1.8747	1.34491	1.47619	1.8747	1.34491	1.47619	1.22355e-05	0.000490384	0.712873	0.999921	0.130773	0.308477	1	ENSG00000156983	ENST00000433861,ENST00000302054,ENST00000383829,ENST00000457855,ENST00000424362	ENSP00000402485,ENSP00000306297,ENSP00000373340,ENSP00000410210,ENSP00000398863	3	BRPF1	Peregrin (Bromodomain and PHD finger-containing protein 1)(BR140 protein) [Source:UniProtKB/Swiss-Prot;Acc:P55201]	GO:0005622; GO:0003677; GO:0008270; GO:0007242; GO:0005515; GO:0046872; GO:0006350; GO:0005634; GO:0006355	NM_001003694,NM_004634	7862
PH_hs_0030825	3.76676e-07	5.54681e-15	9.03234e-07	521.495	1112.5	526.912	67.8706	122.821	67.305	0.906777	0.12435	0.760815	1.87485	1.09002	1.69445	1.87485	1.09002	1.69445	1.00777e-07	7.76281e-06	0.563433	0.999921	0.000119067	0.00268214	1	ENSG00000102996	ENST00000219271	ENSP00000219271	16	MMP15	Matrix metalloproteinase-15 Precursor (MMP-15)(EC 3.4.24.-)(Membrane-type matrix metalloproteinase 2)(MT-MMP 2)(MTMMP2)(Membrane-type-2 matrix metalloproteinase)(MT2-MMP)(MT2MMP)(SMCP-2) [Source:UniProtKB/Swiss-Prot;Acc:P51511]	GO:0008237; GO:0008270; GO:0006464; GO:0008047; GO:0006508; GO:0008152; GO:0008233; GO:0005515; GO:0005509; GO:0005887; GO:0005578; GO:0016020; GO:0004222	NM_002428	4324
PH_hs_0029471	0.978765	0.591278	0.987774	51.2758	116.959	41.5623	13.1303	31.4533	10.2208	0.90736	-0.460377	1.37966	1.87561	0.726796	2.60207	1.87561	-1.3759	2.60207	2.18136e-05	0.000777558	0.0230077	0.829485	4.78761e-10	4.97376e-08	1	ENSG00000160113	ENST00000291442	ENSP00000291442	19	NR2F6	Nuclear receptor subfamily 2 group F member 6 (Orphan nuclear receptor EAR-2)(V-erbA-related protein EAR-2) [Source:UniProtKB/Swiss-Prot;Acc:P10588]	GO:0048666; GO:0003677; GO:0043565; GO:0046872; GO:0006350; GO:0006355; GO:0007165; GO:0043153; GO:0050965; GO:0005634; GO:0008270; GO:0005496; GO:0004887; GO:0004879; GO:0003700; GO:0003707	NM_005234	2063
PH_hs_0004406	9.02222e-20	5.11796e-18	1.27608e-30	1060.27	2512.03	1478.66	94.925	276.082	108.116	0.908426	0.53436	0.323464	1.877	1.4483	1.25133	1.877	1.4483	1.25133	2.49947e-06	0.000128147	0.0206494	0.786593	0.140183	0.321235	1	ENSG00000188488	ENST00000438291,ENST00000329597	ENSP00000396603,ENSP00000333203	14	SERPINA5	Plasma serine protease inhibitor Precursor (Serpin A5)(Protein C inhibitor)(PCI)(Plasminogen activator inhibitor 3)(PAI-3)(PAI3)(Acrosomal serine protease inhibitor) [Source:UniProtKB/Swiss-Prot;Acc:P05154]	GO:0007342; GO:0004867; GO:0005515; GO:0008201; GO:0032190; GO:0007283; GO:0045861; GO:0005576; GO:0016020; GO:0043234; GO:0002020	NM_000624	5104
PH_hs_0014739	2.73725e-14	8.53858e-31	1.20645e-19	5361.57	11969.3	4506.79	693.989	1031.15	483.252	0.912471	-0.123834	1.0344	1.88227	0.917745	2.04826	1.88227	-1.08963	2.04826	7.73381e-13	1.96975e-10	0.427709	0.999921	5.03921e-12	7.50699e-10	1	ENSG00000148248	ENST00000371989	ENSP00000361057	9	SURF4	Surfeit locus protein 4 [Source:UniProtKB/Swiss-Prot;Acc:O15260]	GO:0003674; GO:0016021; GO:0016020; GO:0005793; GO:0005789; GO:0005783; GO:0008150; GO:0005515	NM_033161	6836
PH_hs_0025584	0.98135	0.698576	0.995488	47.7367	104.176	27.6079	15.0217	29.588	4.90674	0.916063	-1.04934	1.96066	1.88696	0.483189	3.8924	1.88696	-2.06959	3.8924	0.000102234	0.0028174	0.238935	0.999921	7.92907e-08	4.97497e-06	1	ENSG00000146776	ENST00000297416,ENST00000419735,ENST00000418537	ENSP00000297416,ENSP00000410759,ENSP00000410397	7	ATXN7L1	Ataxin-7-like protein 1 (Ataxin-7-like protein 4) [Source:UniProtKB/Swiss-Prot;Acc:Q9ULK2]	GO:0007186; GO:0016021; GO:0001619	NM_152749,NM_020725,NM_138495	222255
PH_hs_0006105	0.171211	8.08976e-06	0.410417	177.616	397.34	153.727	23.3863	52.4219	16.1233	0.918183	-0.11147	1.03426	1.88973	0.925645	2.04806	1.88973	-1.08033	2.04806	0.000245408	0.00557588	0.634598	0.999921	6.20746e-06	0.00023563	1	ENSG00000125652	ENST00000245812	ENSP00000245812	19	ALKBH7	Alkylated DNA repair protein alkB homolog 7 Precursor (Spermatogenesis-associated protein 11)(Spermatogenesis cell proliferation-related protein) [Source:UniProtKB/Swiss-Prot;Acc:Q9BT30]	NA	NM_032306	84266
PH_hs_0027312	0	0	0	4507.75	10457.5	3243.97	248.305	374.182	170.507	0.919068	-0.3624	1.29354	1.89089	0.777869	2.45129	1.89089	-1.28556	2.45129	8.36888e-09	8.31151e-07	0.0013292	0.177876	1.61401e-18	6.70705e-16	1	ENSG00000130173	ENST00000456824,ENST00000397785,ENST00000252453	ENSP00000412288,ENSP00000380887,ENSP00000252453	19	AC011472.7-1	Hepatocellular carcinoma-associated protein TD26 Precursor [Source:UniProtKB/Swiss-Prot;Acc:Q6UXH0]	GO:0005576	NM_018687	55908
PH_hs_0000597	0.966167	0.638607	0.978323	59.9848	113.208	51.7599	12.37	22.3259	10.5836	0.919827	0.0304482	0.881363	1.89189	1.02133	1.84211	1.89189	1.02133	1.84211	6.56156e-30	1.72689e-26	0.762263	0.999921	0.208642	0.405448	1	ENSG00000100225	ENST00000420700,ENST00000397426,ENST00000437452,ENST00000425028,ENST00000266087,ENST00000382058	ENSP00000406155,ENSP00000380571,ENSP00000406401,ENSP00000395823,ENSP00000266087,ENSP00000371490	22	FBXO7	F-box only protein 7 [Source:UniProtKB/Swiss-Prot;Acc:Q9Y3I1]	GO:0031647; GO:0005515; GO:0004842; GO:0006511; GO:0000151; GO:0006464	NM_012179,NM_001033024	25793
PH_hs_0032440	0.338278	0.000704914	0.452372	151.764	300.986	148.508	13.8927	42.2359	9.65833	0.92022	0.107153	0.804448	1.8924	1.0771	1.74648	1.8924	1.0771	1.74648	0.000122473	0.00327792	0.489271	0.999921	0.000451605	0.00759457	1	ENSG00000134970	ENST00000333314,ENST00000282382,ENST00000456936,ENST00000408996	ENSP00000333650,ENSP00000282382,ENSP00000405926,ENSP00000386341	5	TICAM2	TIR domain-containing adapter molecule 2 (TICAM-2)(TRIF-related adapter molecule)(Toll/interleukin-1 receptor domain-containing protein)(Toll-like receptor adaptor protein 3)(Putative NF-kappa-B-activating protein 502) [Source:UniProtKB/Swiss-Prot;Acc:Q86XR7]	GO:0005783; GO:0006810; GO:0016021; GO:0005886; GO:0031224; GO:0005794; GO:0001817; GO:0007165; GO:0006954; GO:0005515; GO:0004871; GO:0043123; GO:0045087; GO:0005737; GO:0004888; GO:0005789; GO:0016020	NM_181836	51014
PH_hs_0023309	0.993239	0.897251	0.996965	34.042	74.5535	21.1897	12.0031	24.432	6.44484	0.9214	-0.72957	1.73247	1.89395	0.603084	3.32296	1.89395	-1.65814	3.32296	0.000329097	0.00702266	0.369741	0.999921	0.00221764	0.0244374	1	ENSG00000115946	ENST00000263657	ENSP00000263657	2	PNO1	RNA-binding protein PNO1 [Source:UniProtKB/Swiss-Prot;Acc:Q9NRX1]	GO:0005730; GO:0005634; GO:0003723	NM_020143	56902
PH_hs_0001103	4.51839e-08	4.21666e-09	2.02186e-06	424.342	995.954	376.737	37.7866	146.847	25.2189	0.921685	-0.0300412	0.953599	1.89433	0.979392	1.9367	1.89433	-1.02104	1.9367	1.49313e-05	0.000569273	0.826127	0.999921	9.94921e-06	0.000351472	1	ENSG00000162368	ENST00000450808,ENST00000445601,ENST00000371873,ENST00000371871	ENSP00000398192,ENSP00000407040,ENSP00000360939,ENSP00000360937	1	CMPK1	UMP-CMP kinase (EC 2.7.4.14)(Cytidylate kinase)(Deoxycytidylate kinase)(Cytidine monophosphate kinase)(Uridine monophosphate kinase)(Uridine monophosphate/cytidine monophosphate kinase)(UMP/CMP kinase)(UMP/CMPK) [Source:UniProtKB/Swiss-Prot;Acc:P30085]	GO:0005634; GO:0006139; GO:0016776; GO:0005524; GO:0019205; GO:0004127; GO:0004849; GO:0000166; GO:0009220; GO:0019201; GO:0005737; GO:0016740; GO:0016773	NM_016308,NM_001136140	51727
PH_hs_0004852	0.989443	0.118905	0.964021	33.9411	202.456	51.2493	19.7837	53.3894	25.9591	0.923816	0.207809	0.718604	1.89713	1.15493	1.64559	1.89713	1.15493	1.64559	5.35071e-05	0.00168986	0.425505	0.999921	0.262184	0.465524	1	ENSG00000168040	ENST00000301838	ENSP00000301838	11	FADD	Protein FADD (FAS-associated death domain protein)(FAS-associating death domain-containing protein)(Mediator of receptor induced toxicity)(Growth-inhibiting gene 3 protein) [Source:UniProtKB/Swiss-Prot;Acc:Q13158]	GO:0043123; GO:0008625; GO:0005794; GO:0042802; GO:0005515; GO:0005123; GO:0007165; GO:0005737; GO:0005634; GO:0005829; GO:0031264; GO:0070265; GO:0044419; GO:0042981; GO:0008633	NM_003824	8772
PH_hs_0024839	0.240501	0.000166328	0.428331	164.602	345.191	151.435	17.5515	50.1128	13.6182	0.92385	0.0314567	0.891923	1.89717	1.02204	1.85565	1.89717	1.02204	1.85565	0.000164419	0.00409583	0.891996	0.999921	0.000755124	0.0113889	1	ENSG00000132326	ENST00000254658,ENST00000254657	ENSP00000254658,ENSP00000254657	2	PER2	Period circadian protein homolog 2 (Circadian clock protein PERIOD 2)(hPER2) [Source:UniProtKB/Swiss-Prot;Acc:O15055]	GO:0005515; GO:0005737; GO:0005634; GO:0007623; GO:0007165; GO:0006355; GO:0006350; GO:0004871	NM_022817	8864
PH_hs_0029609	6.71574e-08	2.38385e-09	1.15588e-08	621.241	1453.95	578.722	83.7142	223.936	64.3898	0.926307	0.043891	0.888605	1.9004	1.03089	1.85139	1.9004	1.03089	1.85139	1.38614e-05	0.000537801	0.811943	0.999921	1.08e-05	0.00037564	5	NA	NA		NA	NA	NA	NA	NA	NA
PH_hs_0010165	0.986388	0.815274	0.994394	44.6314	89.8181	29.3483	12.0751	24.8074	8.9246	0.927655	-0.270372	1.19786	1.90218	0.829106	2.29398	1.90218	-1.20612	2.29398	7.01712e-25	1.23119e-21	0.163165	0.999921	9.52429e-17	3.06935e-14	1	ENSG00000157693	ENST00000288502,ENST00000374049,ENST00000448809	ENSP00000288502,ENSP00000363161,ENSP00000396852	9	C9orf91	Transmembrane protein C9orf91 [Source:UniProtKB/Swiss-Prot;Acc:Q5VZI3]	GO:0016020; GO:0016021	NM_153045	203197
PH_hs_0026399	0.392394	0.000221696	0.509765	145.854	293.242	141.944	14.3135	32.5337	19.5482	0.92777	0.0844645	0.860397	1.90233	1.06029	1.81554	1.90233	1.06029	1.81554	4.16255e-05	0.00137225	0.761016	0.999921	0.000525757	0.00862122	1	ENSG00000176871	ENST00000441406,ENST00000315436	ENSP00000409131,ENSP00000319474	12	WSB2	WD repeat and SOCS box-containing protein 2 (WSB-2)(CS box-containing WD protein) [Source:UniProtKB/Swiss-Prot;Acc:Q9NYS7]	GO:0007242; GO:0019941	NM_018639	55884
PH_hs_0034562	1.1177e-10	1.14013e-12	2.72483e-13	2868.72	6806.95	2130.64	429.213	951.372	271.994	0.928518	-0.232358	1.16971	1.90332	0.851242	2.24966	1.90332	-1.17475	2.24966	0.000114971	0.00310875	0.367297	0.999921	8.46018e-06	0.000305011	4	ENSG00000225067,ENSG00000236148,ENSG00000206147,ENSG00000234851,ENSG00000198242,ENSG00000232055,ENSG00000225338,ENSG00000234915,ENSG00000227337,ENSG00000141376,ENSG00000227694	NA		NA	AD000091.1	NA	NA	NM_000984.5	6147
PH_hs_0034875	0.448316	0.000309102	0.361664	139.796	280.41	159.319	11.1818	28.764	12.6666	0.928519	0.274802	0.638938	1.90332	1.20983	1.55718	1.90332	1.20983	1.55718	4.14475e-07	2.74999e-05	0.155653	0.999921	0.000792443	0.0118052	4	ENSG00000213871,ENSG00000187325	NA		NA	AC092798.3	NA	NA	NM_015975.4	51616
PH_hs_0024679	1.93405e-10	1.09683e-15	2.92488e-13	711.66	1616	812.443	83.6035	184.562	81.8495	0.929439	0.282975	0.637457	1.90454	1.2167	1.55558	1.90454	1.2167	1.55558	1.9079e-06	0.000102128	0.162232	0.999921	8.64376e-05	0.00209668	1	ENSG00000196781	ENST00000376499,ENST00000355002,ENST00000376464,ENST00000454010	ENSP00000365682,ENSP00000347102,ENSP00000365647,ENSP00000412458	9	TLE1	Transducin-like enhancer protein 1 (Enhancer of split groucho-like protein 1)(ESG1)(E(Sp1) homolog) [Source:UniProtKB/Swiss-Prot;Acc:Q04724]	GO:0009887; GO:0007275; GO:0007165; GO:0006355; GO:0016481; GO:0030178; GO:0045449; GO:0005634; GO:0008134	NM_005077	7088
PH_hs_0033183	0.00175325	2.57332e-11	0.00185675	276.496	572.53	309.001	29.1984	58.5347	36.5428	0.929889	0.280714	0.630641	1.90513	1.2148	1.54825	1.90513	1.2148	1.54825	1.07833e-09	1.40726e-07	0.133703	0.999921	0.00117636	0.0155969	1	ENSG00000167670	ENST00000301280	ENSP00000301280	19	CHAF1A	Chromatin assembly factor 1 subunit A (CAF-1 subunit A)(Chromatin assembly factor I p150 subunit)(CAF-I 150 kDa subunit)(CAF-Ip150)(hp150) [Source:UniProtKB/Swiss-Prot;Acc:Q13111]	GO:0006355; GO:0003682; GO:0051082; GO:0005678; GO:0006260; GO:0006335; GO:0006350; GO:0005634; GO:0006281; GO:0007049; GO:0006974; GO:0006461	NM_005483	10036
PH_hs_0024730	2.53666e-05	1.07716e-09	3.42384e-07	505.457	1131.68	475.641	82.8658	164.23	50.5093	0.930749	0.0877222	0.848717	1.90627	1.06269	1.8009	1.90627	1.06269	1.8009	1.40223e-05	0.000542713	0.604842	0.999921	1.27054e-06	5.97118e-05	1	ENSG00000139219	ENST00000337299,ENST00000380518	ENSP00000338213,ENSP00000369889	12	COL2A1	Collagen alpha-1(II) chain Precursor (Alpha-1 type II collagen) [Contains Chondrocalcin] [Source:UniProtKB/Swiss-Prot;Acc:P02458]	GO:0007165; GO:0007605; GO:0030199; GO:0051216; GO:0060272; GO:0005576; GO:0005581; GO:0005585; GO:0048407; GO:0042802; GO:0030020; GO:0005201; GO:0007601; GO:0005102	NM_001844,NM_033150	1280
PH_hs_0016750	0.989079	0.856941	0.983267	44.2829	88.5185	48.7541	6.11889	13.5616	6.03069	0.93827	0.279307	0.632273	1.91623	1.21361	1.55001	1.91623	1.21361	1.55001	1.44751e-06	8.04743e-05	0.384723	0.999921	0.465971	0.659217	2	ENSG00000176204	ENST00000409884,ENST00000409911,ENST00000409093	ENSP00000387297,ENSP00000387228,ENSP00000386357	2	LRRTM4	Leucine-rich repeat transmembrane neuronal protein 4 Precursor [Source:UniProtKB/Swiss-Prot;Acc:Q86VH4]	GO:0016020; GO:0005199; GO:0005515; GO:0016021	NM_024993,NM_001134745	80059
PH_hs_0024446	0.990362	0.81603	0.994184	40.0659	89.7028	30.1948	10.8641	24.799	8.37451	0.93986	-0.0483542	1.00064	1.91834	0.967039	2.00089	1.91834	-1.03408	2.00089	9.10679e-05	0.00260064	0.95153	0.999921	0.00333306	0.0325476	4	ENSG00000230890,ENSG00000117868	NA		NA	AC019084.9	NA	NA	NM_020728.2	57488
PH_hs_0004345	2.35925e-06	1.31464e-07	0.00117611	432.429	1028.09	325.869	52.1945	171.541	40.9462	0.940554	-0.275242	1.23009	1.91927	0.826312	2.34582	1.91927	-1.2102	2.34582	2.78746e-05	0.000971672	0.144698	0.999921	1.30653e-07	7.69878e-06	1	ENSG00000117601	ENST00000367698,ENST00000351522	ENSP00000356671,ENSP00000307953	1	SERPINC1	Antithrombin-III Precursor (ATIII) [Source:UniProtKB/Swiss-Prot;Acc:P01008]	GO:0002020; GO:0004867; GO:0005615; GO:0007584; GO:0005515; GO:0005576; GO:0005886; GO:0008201; GO:0007596	NM_000488	462
PH_hs_0000404	3.20217e-07	1.56242e-11	1.01681e-05	408.017	912.86	389.794	38.8017	113.216	37.6572	0.94104	0.0351146	0.881007	1.91991	1.02464	1.84166	1.91991	1.02464	1.84166	1.33067e-07	1.0006e-05	0.850098	0.999921	5.67063e-05	0.00150151	1	ENSG00000092621	ENST00000369409,ENST00000369407	ENSP00000358417,ENSP00000358415	1	PHGDH	D-3-phosphoglycerate dehydrogenase (3-PGDH)(EC 1.1.1.95) [Source:UniProtKB/Swiss-Prot;Acc:O43175]	GO:0005488; GO:0006810; GO:0051287; GO:0048037; GO:0006564; GO:0016616; GO:0016491; GO:0005215; GO:0008152; GO:0008652; GO:0007420; GO:0003824; GO:0005576; GO:0055114; GO:0009055; GO:0004617	NM_006623	26227
PH_hs_0036001	3.9867e-10	4.32253e-08	5.16656e-08	1034.56	2656.04	868.871	141.197	471.085	129.119	0.946994	-0.127262	1.05754	1.92785	0.915567	2.08138	1.92785	-1.09222	2.08138	0.000176663	0.00430285	0.644748	0.999921	0.000508468	0.00837249	1	ENSG00000174021	ENST00000370645,ENST00000370641	ENSP00000359679,ENSP00000359675	1	GNG5	Guanine nucleotide-binding protein G(I)/G(S)/G(O) subunit gamma-5 Precursor [Source:UniProtKB/Swiss-Prot;Acc:P63218]	GO:0009755; GO:0005834; GO:0004871; GO:0007165; GO:0007186; GO:0005886	NM_005274	2787
PH_hs_0026085	6.61967e-11	6.94821e-10	1.54076e-10	545.153	1317.53	460.308	50.7276	193.472	24.6201	0.947273	-0.0979874	1.0635	1.92822	0.934336	2.09	1.92822	-1.07028	2.09	3.19063e-07	2.19058e-05	0.387632	0.999921	1.01647e-10	1.216e-08	1	ENSG00000057252	ENST00000367619	ENSP00000356591	1	SOAT1	Sterol O-acyltransferase 1 (EC 2.3.1.26)(Cholesterol acyltransferase 1)(Acyl coenzyme A:cholesterol acyltransferase 1)(ACAT-1) [Source:UniProtKB/Swiss-Prot;Acc:P35610]	GO:0010878; GO:0008202; GO:0010742; GO:0006629; GO:0008203; GO:0034379; GO:0033344; GO:0034435; GO:0042632; GO:0042986; GO:0005783; GO:0005789; GO:0034738; GO:0015485; GO:0016740; GO:0034737; GO:0016021; GO:0034736; GO:0000062; GO:0008415; GO:0016020; GO:0005792	NM_003101	6646
PH_hs_0031533	0.549483	0.000486878	0.262219	129.471	251.006	172.805	12.2151	15.3425	15.5453	0.947654	0.526248	0.406449	1.92873	1.44018	1.32542	1.92873	1.44018	1.32542	3.05734e-06	0.000152298	0.0291348	0.930576	0.0543393	0.19026	1	ENSG00000115194	ENST00000447008,ENST00000233535	ENSP00000415226,ENSP00000233535	2	SLC30A3	Zinc transporter 3 (ZnT-3)(Solute carrier family 30 member 3) [Source:UniProtKB/Swiss-Prot;Acc:Q99726]	GO:0015633; GO:0006812; GO:0008324; GO:0005768; GO:0005624; GO:0006829; GO:0016020; GO:0008270; GO:0005887; GO:0008021; GO:0030054; GO:0045202; GO:0031410	NM_003459	7781
PH_hs_0004762	0.982301	0.876698	0.99395	50.3751	82.9259	31.9075	9.41913	18.1126	5.60802	0.94773	-0.357979	1.32423	1.92883	0.780257	2.50399	1.92883	-1.28163	2.50399	3.99947e-15	1.66199e-12	0.290126	0.999921	3.24761e-11	4.20353e-09	1	ENSG00000123131	ENST00000418872,ENST00000379349,ENST00000379331,ENST00000379341	ENSP00000404888,ENSP00000368654,ENSP00000368635,ENSP00000368646	X	PRDX4	Peroxiredoxin-4 (EC 1.11.1.15)(Prx-IV)(Thioredoxin peroxidase AO372)(Thioredoxin-dependent peroxide reductase A0372)(Antioxidant enzyme AOE372)(AOE37-2) [Source:UniProtKB/Swiss-Prot;Acc:Q13162]	GO:0005739; GO:0016209; GO:0016491; GO:0055114; GO:0045454; GO:0005737; GO:0007252; GO:0008379	NM_006406	10549,100292021
PH_hs_0004264	0.953243	0.474848	0.991737	61.1114	130.881	35.5373	20.1255	37.805	9.01752	0.948004	-0.658555	1.61801	1.9292	0.633513	3.06952	1.9292	-1.5785	3.06952	1.59316e-07	1.18111e-05	0.030351	0.950554	1.60697e-18	6.70705e-16	1	ENSG00000173145	ENST00000371361,ENST00000371350	ENSP00000360412,ENSP00000360401	10	NOC3L	Nucleolar complex protein 3 homolog (NOC3 protein homolog)(NOC3-like protein)(Nucleolar complex-associated protein 3-like protein)(Factor for adipocyte differentiation 24) [Source:UniProtKB/Swiss-Prot;Acc:Q8WTT2]	GO:0005488; GO:0016607; GO:0005634	NM_022451	64318
PH_hs_0015964	0.984016	0.650207	0.995794	47.1212	110.591	25.5702	12.2247	28.2045	7.55574	0.951019	-0.497671	1.41828	1.93324	0.708249	2.67266	1.93324	-1.41193	2.67266	2.62672e-09	2.92102e-07	0.227551	0.999921	4.89157e-08	3.21845e-06	1	ENSG00000204682	ENST00000377113	ENSP00000366317	10	C10orf114	Putative uncharacterized protein C10orf114 [Source:UniProtKB/Swiss-Prot;Acc:Q5T4H9]	NA	NM_001010911	399726
PH_hs_0004625	0.984521	0.817018	0.994352	45.0409	88.9835	30.2823	14.4511	25.8427	7.13088	0.952817	-0.734426	1.64335	1.93565	0.601057	3.12391	1.93565	-1.66374	3.12391	4.85835e-05	0.00156888	0.0196336	0.766856	0.0750062	0.227119	1	ENSG00000029363	ENST00000429704,ENST00000031135,ENST00000353331	ENSP00000398814,ENSP00000031135,ENSP00000229446	6	BCLAF1	Bcl-2-associated transcription factor 1 (Btf) [Source:UniProtKB/Swiss-Prot;Acc:Q9NYF8]	GO:0005515; GO:0005737; GO:0005634; GO:0016481; GO:0006917; GO:0003677; GO:0016564; GO:0006355	NM_014739,NM_001077440,NM_001077441	9774,731605
PH_hs_0035878	2.29121e-05	1.08566e-10	0.000582478	406.559	916.401	369.42	54.241	119.462	54.0679	0.953721	0.0182036	0.939277	1.93686	1.0127	1.91757	1.93686	1.0127	1.91757	6.77251e-05	0.00205268	0.952263	0.999921	0.000740638	0.0112132	4	ENSG00000233426,ENSG00000175390	NA		NA	AC007250.3	NA	NA	NM_003754.2	8665
PH_hs_0030490	5.67739e-11	3.07876e-18	6.57305e-10	1767.93	4060.35	1886.51	250.327	454.443	284.039	0.958383	0.171334	0.742351	1.94313	1.1261	1.6729	1.94313	1.1261	1.6729	1.1772e-07	8.98031e-06	0.492678	0.999921	0.00123804	0.0161436	1	ENSG00000116771	ENST00000375826	ENSP00000364986	1	AGMAT	Agmatinase, mitochondrial Precursor (EC 3.5.3.11)(Agmatine ureohydrolase)(AUH) [Source:UniProtKB/Swiss-Prot;Acc:Q9BSE5]	GO:0030145; GO:0008783; GO:0016787; GO:0016813; GO:0005739; GO:0009446; GO:0008295; GO:0006596; GO:0046872	NM_024758	79814
PH_hs_0039201	3.21898e-18	6.99859e-14	1.70236e-26	2030.72	5046.77	1794.49	216.395	664.195	149.648	0.965622	-0.0748599	1.03707	1.95291	0.949434	2.05205	1.95291	-1.05326	2.05205	1.38599e-09	1.69661e-07	0.599696	0.999921	2.6174e-12	4.17489e-10	4	ENSG00000223803,ENSG00000008988,ENSG00000231747,ENSG00000228399	NA		NA	RP11-42D20.2	NA	NA	NA	NA
PH_hs_0022370	0.989707	0.766026	0.988892	41.5029	96.0037	40.1156	10.1304	27.2044	9.80714	0.968258	-0.0504772	1.0377	1.95648	0.965617	2.05295	1.95648	-1.03561	2.05295	0.00042648	0.00862298	0.900748	0.999921	0.00242642	0.0261897	1	ENSG00000120690	ENST00000379498,ENST00000239882,ENST00000442101	ENSP00000368812,ENSP00000239882,ENSP00000405580	13	ELF1	ETS-related transcription factor Elf-1 (E74-like factor 1) [Source:UniProtKB/Swiss-Prot;Acc:P32519]	GO:0006355; GO:0050860; GO:0003700; GO:0005515; GO:0016563; GO:0001817; GO:0043565; GO:0005737; GO:0005634; GO:0016564; GO:0006350; GO:0045944	NM_172373,NM_001145353	1997
PH_hs_0006413	2.55623e-07	1.0822e-13	7.21225e-06	620.213	1406.37	501.148	88.5477	170.882	69.8629	0.969155	-0.157346	1.10992	1.95769	0.896673	2.15834	1.95769	-1.11523	2.15834	3.84256e-08	3.22754e-06	0.540531	0.999921	1.67736e-05	0.000543886	1	ENSG00000042286	ENST00000395039,ENST00000307864,ENST00000373248	ENSP00000378480,ENSP00000312370,ENSP00000362345	10	AIFM2	Apoptosis-inducing factor 2 (EC 1.-.-.-)(Apoptosis-inducing factor-like mitochondrion-associated inducer of death)(Apoptosis-inducing factor homologous mitochondrion-associated inducer of death)(p53-responsive gene 3 protein) [Source:UniProtKB/Swiss-Prot;Acc:Q9BRQ8]	GO:0005737; GO:0005739; GO:0005741; GO:0005829; GO:0016020; GO:0016021; GO:0055114; GO:0030261; GO:0009055; GO:0003677; GO:0008152; GO:0006917; GO:0050660; GO:0016491; GO:0004174; GO:0008637	NM_032797	84883
PH_hs_0005203	0.000165898	8.72709e-06	0.00370613	332.724	848.309	368.696	39.2077	164.275	71.8575	0.971245	0.131491	0.772239	1.96053	1.09543	1.70792	1.96053	1.09543	1.70792	0.000509535	0.00991386	0.689211	0.999921	0.0307831	0.138499	1	ENSG00000137414	ENST00000259963	ENSP00000259963	6	FAM8A1	Protein FAM8A1 (Autosomal highly conserved protein) [Source:UniProtKB/Swiss-Prot;Acc:Q9UBU6]	GO:0004952; GO:0007186; GO:0016020; GO:0016021	NM_016255	51439
PH_hs_0036356	0.249118	0.000358587	0.266076	163.47	349.754	173.584	17.6893	56.0947	21.0888	0.971924	0.242882	0.735328	1.96145	1.18335	1.66478	1.96145	1.18335	1.66478	0.000419798	0.00853333	0.233399	0.999921	0.00984589	0.0683113	1	ENSG00000172533	ENST00000453247	ENSP00000416059	1	AL009183.10	cDNA FLJ43501 fis, clone PEBLM2004497 [Source:UniProtKB/TrEMBL;Acc:Q6ZUN9]	NA	NA	NA
PH_hs_0024280	1.84408e-06	3.31103e-11	1.51022e-05	609.313	1451.41	456.761	94.928	199.859	60.9822	0.972903	-0.233056	1.24186	1.96279	0.850831	2.36503	1.96279	-1.17532	2.36503	0.000214547	0.00501913	0.362288	0.999921	1.4548e-06	6.69759e-05	1	ENSG00000147649	ENST00000336273	ENSP00000338235	8	MTDH	Protein LYRIC (Lysine-rich CEACAM1 co-isolated protein)(3D3/LYRIC)(Metastasis adhesion protein)(Metadherin)(Astrocyte elevated gene-1 protein)(AEG-1) [Source:UniProtKB/Swiss-Prot;Acc:Q86UE4]	GO:0000122; GO:0030054; GO:0005515; GO:0031965; GO:0048471; GO:0051059; GO:0051092; GO:0005730; GO:0016021; GO:0005737; GO:0005783; GO:0005789; GO:0005923; GO:0016020; GO:0005634	NM_178812	92140
PH_hs_0002499	1.30566e-10	5.09973e-14	5.26628e-09	555.129	1302.62	497.036	54.0057	154.235	43.5053	0.97623	-0.0400462	1.01802	1.96732	0.972624	2.02513	1.96732	-1.02815	2.02513	9.79684e-09	9.49092e-07	0.798112	0.999921	4.67884e-09	3.86825e-07	1	ENSG00000177764	ENST00000382352	ENSP00000371789	20	ZCCHC3	Zinc finger CCHC domain-containing protein 3 [Source:UniProtKB/Swiss-Prot;Acc:Q9NUD5]	GO:0042309; GO:0050826; GO:0003676; GO:0046872; GO:0050825; GO:0008270	NM_033089	85364
PH_hs_0005133	4.3221e-07	8.56551e-20	1.70678e-05	584.901	1299.64	495.058	82.8637	125.222	72.6614	0.977663	-0.132595	1.09641	1.96927	0.912189	2.13823	1.96927	-1.09626	2.13823	4.13717e-11	7.25889e-09	0.545822	0.999921	1.98788e-07	1.12511e-05	1	ENSG00000157131	ENST00000361249	ENSP00000354458	1	C8A	Complement component C8 alpha chain Precursor (Complement component 8 subunit alpha) [Source:UniProtKB/Swiss-Prot;Acc:P07357]	GO:0016020; GO:0006958; GO:0005615; GO:0005579; GO:0005576; GO:0019835; GO:0006957	NM_000562	731
PH_hs_0000482	0.994139	0.70882	0.993529	32.5449	103.699	31.9544	11.2162	27.139	8.22337	0.986703	-0.241462	1.19997	1.98165	0.845888	2.29735	1.98165	-1.18219	2.29735	1.20441e-09	1.54625e-07	0.807401	0.999921	6.84685e-14	1.46106e-11	4	ENSG00000223612,ENSG00000154978	NA		NA	RP11-289I10.2	NA	NA	NM_030796.3	81552
PH_hs_0018551	0.00343469	6.67617e-07	0.01241	263.826	612.162	255.338	27.8528	94.2354	23.8176	0.988475	0.0948626	0.903609	1.98409	1.06796	1.87074	1.98409	1.06796	1.87074	1.80006e-05	0.000664128	0.532478	0.999921	4.70327e-05	0.00129164	1	ENSG00000153904	ENST00000426972,ENST00000284031	ENSP00000411189,ENSP00000284031	1	DDAH1	N(G),N(G)-dimethylarginine dimethylaminohydrolase 1 (Dimethylarginine dimethylaminohydrolase 1)(DDAH-1)(EC 3.5.3.18)(DDAHI)(Dimethylargininase-1) [Source:UniProtKB/Swiss-Prot;Acc:O94760]	GO:0005737; GO:0016813; GO:0016403; GO:0016787; GO:0046872; GO:0008270; GO:0006527; GO:0007263	NM_012137,NM_001134445	23576
PH_hs_0001071	0.993207	0.914049	0.991216	36.0782	72.7505	36.0619	8.9337	21.2806	9.98287	0.991762	0.113063	0.855358	1.98861	1.08152	1.80921	1.98861	1.08152	1.80921	2.49845e-07	1.7613e-05	0.59374	0.999921	2.21111e-09	1.98e-07	1	ENSG00000171236	ENST00000306390	ENSP00000302621	19	LRG1	Leucine-rich alpha-2-glycoprotein Precursor (LRG) [Source:UniProtKB/Swiss-Prot;Acc:P02750]	GO:0016020; GO:0005783; GO:0005634; GO:0003674; GO:0005576; GO:0008150; GO:0005515; GO:0004930	NM_052972	116844
PH_hs_0022214	3.05259e-41	6.85791e-19	1.06472e-27	1668.03	4292.92	1782.8	107.638	472.109	144.673	0.991907	0.164209	0.838933	1.98881	1.12055	1.78873	1.98881	1.12055	1.78873	2.26134e-07	1.60851e-05	0.389152	0.999921	1.30661e-07	7.69878e-06	1	ENSG00000168282	ENST00000305386	ENSP00000307423	14	MGAT2	Alpha-1,6-mannosyl-glycoprotein 2-beta-N-acetylglucosaminyltransferase (EC 2.4.1.143)(Mannoside acetylglucosaminyltransferase 2)(N-glycosyl-oligosaccharide-glycoprotein N-acetylglucosaminyltransferase II)(Beta-1,2-N-acetylglucosaminyltransferase II)(GlcNAc-T II)(GNT-II) [Source:UniProtKB/Swiss-Prot;Acc:Q10469]	GO:0008455; GO:0005795; GO:0016021; GO:0016020; GO:0000139; GO:0018279; GO:0016757; GO:0005624; GO:0005794; GO:0009312	NM_001015883,NM_002408	4247
PH_hs_0027863	0.987751	0.801664	0.99105	43.4995	92.6014	38.1272	11.2483	23.4216	5.78426	0.994002	-0.267278	1.18939	1.9917	0.830886	2.28056	1.9917	-1.20353	2.28056	2.81189e-05	0.000978029	0.830979	0.999921	0.000942277	0.0134656	4	ENSG00000236696,ENSG00000169683	NA		NA	AC129510.15-1	NA	NA	NM_144999.2	201255
PH_hs_0009674	0.984221	0.884321	0.991179	48.2685	79.6915	36.1395	9.91717	21.0636	9.96938	0.995281	0.138792	0.826992	1.99347	1.10098	1.77398	1.99347	1.10098	1.77398	1.66037e-11	3.27736e-09	0.521904	0.999921	2.99358e-09	2.59735e-07	1	ENSG00000175073	ENST00000310421	ENSP00000309031	8	VCPIP1	Deubiquitinating protein VCIP135 (EC 3.4.22.-)(Valosin-containing protein p97/p47 complex-interacting protein p135)(Valosin-containing protein p97/p47 complex-interacting protein 1) [Source:UniProtKB/Swiss-Prot;Acc:Q96JH7]	GO:0016567; GO:0005737; GO:0005783; GO:0005794; GO:0006512; GO:0004843; GO:0008234; GO:0008233; GO:0019941	NM_025054	80124
PH_hs_0034359	2.07708e-09	1.63052e-08	2.41146e-06	614.379	1578.55	597.684	71.7796	260.291	89.1652	0.996676	0.0465511	0.926876	1.9954	1.03279	1.90115	1.9954	1.03279	1.90115	1.1828e-05	0.00048138	0.853183	0.999921	0.00129717	0.0166398	1	ENSG00000140157	ENST00000337451,ENST00000398013,ENST00000398014,ENST00000359727	ENSP00000337618,ENSP00000381095,ENSP00000381096,ENSP00000352762	15	NIPA2	Non-imprinted in Prader-Willi/Angelman syndrome region protein 2 [Source:UniProtKB/Swiss-Prot;Acc:Q8N8Q9]	GO:0016020; GO:0005515; GO:0016021	NM_001008892,NM_030922,NM_001008860,NM_001008894	81614
PH_hs_0000701	8.34282e-13	9.39122e-15	2.40478e-15	1265.07	3084.29	1284.04	155.346	384.538	138.885	0.997904	0.160782	0.843139	1.9971	1.11789	1.79395	1.9971	1.11789	1.79395	2.18284e-07	1.55969e-05	0.40188	0.999921	8.82105e-07	4.25973e-05	4	ENSG00000231525,ENSG00000006451	NA		NA	AC002486.2	NA	NA	NM_005402.2	5898
PH_hs_0040157	0.000140166	2.06051e-13	0.00068389	350.654	780.225	318.87	45.0243	83.2756	32.8753	0.997942	0.0112165	0.97829	1.99715	1.0078	1.97013	1.99715	1.0078	1.97013	6.54183e-07	4.06701e-05	0.961946	0.999921	9.81864e-07	4.71265e-05	4	ENSG00000099901,ENSG00000228519	NA		NA	RANBP1	NA	NA	NM_002882.2	5902
PH_hs_0035365	1.5812e-09	1.45756e-16	2.29302e-15	676.976	1616.12	765.604	82.9188	178.811	66.1412	0.998097	0.31434	0.69148	1.99736	1.24344	1.61494	1.99736	1.24344	1.61494	2.3708e-06	0.000123204	0.120821	0.999921	7.5246e-06	0.000275687	4	ENSG00000138495,ENSG00000205105	NA		NA	COX17	NA	NA	NM_005694.1	10063
PH_hs_0032439	0.975472	0.539803	0.993352	52.6257	122.691	33.5977	14.8483	36.3027	4.90796	0.999226	-1.26166	2.23499	1.99893	0.417064	4.7076	1.99893	-2.39771	4.7076	3.69433e-09	3.96852e-07	1.65271e-05	0.00705349	1.21264e-26	1.59573e-23	1	ENSG00000105576	ENST00000356861,ENST00000420511,ENST00000450764,ENST00000425528,ENST00000441499	ENSP00000349321,ENSP00000400554,ENSP00000397379,ENSP00000407182,ENSP00000389648	19	TNPO2	Transportin-2 (Karyopherin beta-2b) [Source:UniProtKB/Swiss-Prot;Acc:O14787]	GO:0000059; GO:0005643; GO:0005634; GO:0006886; GO:0008139; GO:0008565; GO:0005737; GO:0005488; GO:0005515	NM_001136195,NM_001136196,NM_013433	30000
PH_hs_0035392	1.76759e-16	5.1243e-19	6.89675e-19	1673.15	4079.66	1677.19	184.656	446.143	168.709	0.99944	0.12193	0.876128	1.99922	1.08819	1.83544	1.99922	1.08819	1.83544	4.25542e-10	6.16489e-08	0.432424	0.999921	4.52156e-08	3e-06	1	ENSG00000145604	ENST00000308927,ENST00000274254	ENSP00000311080,ENSP00000274254	5	SKP2	S-phase kinase-associated protein 2 (F-box protein Skp2)(Cyclin A/CDK2-associated protein p45)(p45skp2)(F-box/LRR-repeat protein 1) [Source:UniProtKB/Swiss-Prot;Acc:Q13309]	GO:0005515; GO:0000082; GO:0006511; GO:0008283; GO:0051726; GO:0008634	NM_032637,NM_005983	6502
PH_hs_0025421	8.27797e-07	3.29628e-07	5.4711e-06	458.04	1201.7	425.9	55.1959	213.263	46.9225	1.00817	0.0236017	0.988479	2.01136	1.01649	1.98409	2.01136	1.01649	1.98409	0.000176567	0.00430285	0.912377	0.999921	0.000119491	0.0026873	1	ENSG00000168374	ENST00000303436	ENSP00000306010	3	ARF4	ADP-ribosylation factor 4 [Source:UniProtKB/Swiss-Prot;Acc:P18085]	GO:0000166; GO:0003924; GO:0006886; GO:0007264; GO:0015031; GO:0016192; GO:0005622; GO:0005794; GO:0005525	NM_001660	378
PH_hs_0027241	0.37453	3.00876e-06	0.709167	147.749	302.814	118.41	13.9089	18.2889	8.8744	1.01237	-0.167648	1.16286	2.01722	0.890293	2.23901	2.01722	-1.12323	2.23901	1.85911e-16	9.47009e-14	0.45388	0.999921	4.57018e-09	3.7983e-07	1	ENSG00000110921	ENST00000447878,ENST00000228510,ENST00000392727	ENSP00000415555,ENSP00000228510,ENSP00000376487	12	MVK	Mevalonate kinase (MK)(EC 2.7.1.36) [Source:UniProtKB/Swiss-Prot;Acc:Q03426]	GO:0005737; GO:0004496; GO:0000166; GO:0005777; GO:0042802; GO:0006695; GO:0016310; GO:0008299; GO:0008152; GO:0005524; GO:0016301; GO:0016740; GO:0016773	NM_001114185,NM_000431	4598
PH_hs_0002805	0.981504	0.319867	0.992718	47.1489	151.546	33.1015	15.6062	37.9341	9.75137	1.01289	-0.484739	1.44444	2.01795	0.714626	2.72158	2.01795	-1.39933	2.72158	6.04043e-07	3.77013e-05	0.00124909	0.170189	3.59919e-12	5.62721e-10	1	ENSG00000095139	ENST00000264028,ENST00000359415,ENST00000392859	ENSP00000264028,ENSP00000352385,ENSP00000376599	11	ARCN1	Coatomer subunit delta (Delta-coat protein)(Delta-COP)(Archain) [Source:UniProtKB/Swiss-Prot;Acc:P48444]	GO:0030131; GO:0000139; GO:0005737; GO:0005794; GO:0005829; GO:0016020; GO:0030126; GO:0005515; GO:0006810; GO:0006886; GO:0016192; GO:0048205; GO:0006890; GO:0016044; GO:0031410	NM_001655,NM_001142281	372
PH_hs_0022973	4.68667e-05	6.21736e-08	5.59496e-05	510.355	1296.07	503.028	88.0014	218.347	82.1352	1.01896	0.106368	0.90814	2.02645	1.07651	1.87662	2.02645	1.07651	1.87662	0.00035718	0.0075203	0.71391	0.999921	0.00207736	0.0232484	1	ENSG00000103381	ENST00000261660,ENST00000381774,ENST00000433677	ENSP00000261660,ENSP00000371193,ENSP00000411127	16	CPPED1	Calcineurin-like phosphoesterase domain-containing protein 1 (EC 3.1.-.-)(Complete S-transactivated protein 1) [Source:UniProtKB/Swiss-Prot;Acc:Q9BRF8]	GO:0016787; GO:0046872	NM_001099455,NM_018340	55313
PH_hs_0017003	1.15877e-05	2.40207e-13	3.5647e-06	414.155	1000.01	449.006	53.4224	115.722	52.0437	1.02033	0.220476	0.807177	2.02838	1.16512	1.74978	2.02838	1.16512	1.74978	3.45122e-05	0.00117201	0.400054	0.999921	5.12448e-05	0.00138326	3	NA	NA		11,X,15	NA	NA	NA	NA	NA
PH_hs_0014249	0.321012	0.00011816	0.571316	155.81	372.495	134.582	24.1194	57.1925	18.0155	1.02161	0.0293503	0.981697	2.03018	1.02055	1.97479	2.03018	1.02055	1.97479	0.00029552	0.00644552	0.916121	0.999921	0.000296794	0.00544963	1	ENSG00000149428	ENST00000353883,ENST00000404233	ENSP00000278752,ENSP00000384144	11	HYOU1	Hypoxia up-regulated protein 1 Precursor (150 kDa oxygen-regulated protein)(Orp150) [Source:UniProtKB/Swiss-Prot;Acc:Q9Y4L1]	GO:0004396; GO:0005515; GO:0005524; GO:0000166; GO:0005783; GO:0006096; GO:0005788; GO:0001666	NM_001130991,NM_006389	10525
PH_hs_0001581	0.812072	0.00609647	0.928537	96.7226	241.773	76.1756	17.6591	30.1525	12.4592	1.02657	-0.136627	1.17398	2.03718	0.909643	2.25634	2.03718	-1.09933	2.25634	0.000466049	0.00926875	0.772237	0.999921	3.85467e-05	0.00108501	3	NA	NA		4	NA	NA	NA	NA	NA
PH_hs_0002621	0.987024	0.7821	0.992226	45.2756	96.0895	35.1428	9.74234	21.8829	7.67683	1.0282	-0.430786	1.4199	2.03947	0.741857	2.67567	2.03947	-1.34797	2.67567	1.84695e-09	2.20949e-07	0.499103	0.999921	1.23188e-10	1.45169e-08	1	ENSG00000101190	ENST00000335351	ENSP00000334294	20	TCFL5	Transcription factor-like 5 protein (Cha transcription factor)(HPV-16 E2-binding protein 1)(E2BP-1) [Source:UniProtKB/Swiss-Prot;Acc:Q9UL49]	GO:0045449; GO:0016021; GO:0005634; GO:0007186; GO:0030528; GO:0004990; GO:0003700; GO:0005515; GO:0006355; GO:0006366; GO:0007275; GO:0045595; GO:0007283; GO:0001673; GO:0042127	NM_006602	10732
PH_hs_0035722	4.08877e-13	1.54687e-13	5.37213e-12	1414.18	3569.34	1094.26	174.488	470.859	132.867	1.02881	-0.235825	1.26272	2.04035	0.849199	2.39948	2.04035	-1.17758	2.39948	1.32522e-09	1.66083e-07	0.209191	0.999921	5.27977e-09	4.25371e-07	4	ENSG00000231416,ENSG00000109475,ENSG00000232858	NA		NA	RP11-422P24.9	NA	NA	NM_033625.2,NM_000995.3	6164
PH_hs_0010606	8.28952e-12	4.32802e-13	1.68051e-32	4336.06	11029.9	4078.82	622.773	1524.33	330.265	1.02955	0.0923307	0.944648	2.04138	1.06609	1.92472	2.04138	1.06609	1.92472	7.77984e-07	4.70496e-05	0.626573	0.999921	2.37198e-07	1.31887e-05	1	ENSG00000161016	ENST00000394920,ENST00000262584,ENST00000444860	ENSP00000378378,ENSP00000262584,ENSP00000416513	8	RPL8	60S ribosomal protein L8 [Source:UniProtKB/Swiss-Prot;Acc:P62917]	GO:0005829; GO:0006414; GO:0006412; GO:0019843; GO:0005840; GO:0005737; GO:0022625; GO:0003735; GO:0005622	NM_033301,NM_000973	6132
PH_hs_0001793	0.000561707	3.11868e-22	5.45404e-07	339.842	761.28	444.772	49.5979	56.3017	43.5492	1.0311	0.524508	0.499091	2.04359	1.43844	1.41332	2.04359	1.43844	1.41332	1.81993e-05	0.000669897	0.0302346	0.950554	0.00162847	0.01969	4	ENSG00000233450,ENSG00000237649,ENSG00000204197	NA		NA	KIFC1	NA	NA	NM_002263.3	3833
PH_hs_0023390	0.993229	0.792185	0.987717	35.6211	92.7557	42.3886	9.6485	26.0058	8.63994	1.03177	-0.0487236	1.04978	2.04452	0.966791	2.07022	2.04452	-1.03435	2.07022	5.02923e-05	0.00161185	0.893203	0.999921	4.4429e-12	6.81144e-10	1	ENSG00000134108	ENST00000256496,ENST00000438743,ENST00000419534,ENST00000451374	ENSP00000256496,ENSP00000414192,ENSP00000402996,ENSP00000412095	3	ARL8B	ADP-ribosylation factor-like protein 8B (ADP-ribosylation factor-like protein 10C)(Novel small G protein indispensable for equal chromosome segregation 1) [Source:UniProtKB/Swiss-Prot;Acc:Q9NVJ2]	GO:0000166; GO:0030496; GO:0003924; GO:0004871; GO:0005525; GO:0019001; GO:0019003; GO:0048487; GO:0006886; GO:0007059; GO:0007186; GO:0007264; GO:0015031; GO:0005622; GO:0031902; GO:0043014; GO:0016020; GO:0051233; GO:0005768; GO:0005765; GO:0005737	NM_018184	55207
PH_hs_0032500	0.978608	0.445357	0.987919	53.1864	133.601	41.1869	10.0439	26.4809	10.5455	1.03189	0.134483	0.905298	2.04471	1.0977	1.87293	2.04471	1.0977	1.87293	3.83366e-07	2.56514e-05	0.846029	0.999921	0.000850611	0.0124667	1	ENSG00000107566	ENST00000421367,ENST00000370410,ENST00000407654	ENSP00000410964,ENSP00000359438,ENSP00000384900	10	ERLIN1	Erlin-1 (Endoplasmic reticulum lipid raft-associated protein 1)(Stomatin-prohibitin-flotillin-HflC/K domain-containing protein 1)(SPFH domain-containing protein 1)(Protein KE04) [Source:UniProtKB/Swiss-Prot;Acc:O75477]	GO:0016021; GO:0016020; GO:0005783; GO:0005789	NM_006459,NM_001100626	10613
PH_hs_0000524	0.000961353	1.04188e-09	0.00359161	278.153	646.916	276.849	25.134	79.6766	23.2723	1.03236	0.111654	0.928901	2.04537	1.08047	1.90383	2.04537	1.08047	1.90383	3.73279e-10	5.45782e-08	0.418832	0.999921	1.85505e-10	2.11283e-08	3	NA	NA		12	NA	NA	NA	NA	NA
PH_hs_0026034	0	2.99234e-39	3.57295e-33	1462.16	3692.8	1508.34	79.3445	270.957	105.528	1.03243	0.145303	0.909925	2.04547	1.10596	1.87895	2.04547	1.10596	1.87895	6.27669e-14	1.94343e-11	0.297605	0.999921	4.23964e-22	2.78951e-19	1	ENSG00000077942	ENST00000348697,ENST00000327858,ENST00000434362,ENST00000413090	ENSP00000262723,ENSP00000331544,ENSP00000403635,ENSP00000408593	22	FBLN1	Fibulin-1 Precursor (FIBL-1) [Source:UniProtKB/Swiss-Prot;Acc:P23142]	GO:0005576; GO:0005509; GO:0005615; GO:0005625; GO:0005201; GO:0005737; GO:0005515; GO:0044419; GO:0005578	NM_006487,NM_006486,NM_001996,NM_006485	2192
PH_hs_0023704	0.950444	0.571331	0.993336	64.2383	119.108	32.8433	17.4747	33.239	7.24497	1.03396	-0.880651	1.87409	2.04763	0.543122	3.66571	2.04763	-1.84121	3.66571	2.02159e-08	1.84525e-06	0.136405	0.999921	6.83383e-15	1.63505e-12	1	ENSG00000065308	ENST00000182527	ENSP00000182527	6	TRAM2	Translocating chain-associated membrane protein 2 [Source:UniProtKB/Swiss-Prot;Acc:Q15035]	GO:0016021; GO:0016020; GO:0065002; GO:0015031	NM_012288	9697
PH_hs_0006156	0.861311	0.00414101	0.877867	88.9756	225.935	89.9847	15.74	14.8975	12.2279	1.03497	0.0263925	0.993565	2.04907	1.01846	1.9911	2.04907	1.01846	1.9911	1.3765e-06	7.70794e-05	0.935735	0.999921	5.03877e-08	3.30154e-06	1	ENSG00000124102	ENST00000243924	ENSP00000243924	20	PI3	Elafin Precursor (Elastase-specific inhibitor)(ESI)(Skin-derived antileukoproteinase)(SKALP)(Peptidase inhibitor 3)(WAP four-disulfide core domain protein 14)(Protease inhibitor WAP3) [Source:UniProtKB/Swiss-Prot;Acc:P19957]	GO:0030414; GO:0007620; GO:0005578; GO:0005576; GO:0005515; GO:0004867	NM_002638	5266
PH_hs_0032841	0.991444	0.786116	0.986744	38.0042	94.971	42.7154	11.2921	23.1709	10.7275	1.03508	0.35557	0.682147	2.04923	1.27949	1.60453	2.04923	1.27949	1.60453	9.53514e-07	5.57665e-05	0.151828	0.999921	0.00311588	0.0311239	1	ENSG00000139146	ENST00000448582,ENST00000337682	ENSP00000409791,ENSP00000337477	12	FAM60A	Protein FAM60A (Tera protein homolog) [Source:UniProtKB/Swiss-Prot;Acc:Q9NP50]	NA	NM_001135812,NM_001135811,NM_021238	58516
PH_hs_0009272	0	1.59748e-43	6.90083e-27	3359.98	8470.55	3717.92	218.808	604.327	332.08	1.03906	0.215341	0.827846	2.05489	1.16098	1.77503	2.05489	1.16098	1.77503	1.16796e-13	3.41541e-11	0.108781	0.999921	1.00063e-11	1.42351e-09	1	ENSG00000140044	ENST00000267569,ENST00000435893,ENST00000419727,ENST00000413024,ENST00000437176	ENSP00000267569,ENSP00000399587,ENSP00000415558,ENSP00000415655,ENSP00000409787	14	JDP2	Jun dimerization protein 2 [Source:UniProtKB/Swiss-Prot;Acc:Q8WYK2]	GO:0005634; GO:0003677; GO:0045449; GO:0003700; GO:0000122; GO:0006355; GO:0005096; GO:0016564; GO:0016020; GO:0043565; GO:0046983; GO:0006350	NM_001135049,NM_001135047,NM_130469,NM_001135048	122953
PH_hs_0024909	0.968063	0.395301	0.993995	51.7557	141.541	31.2814	21.9997	39.5762	7.03355	1.03967	-1.17618	2.10976	2.05575	0.442522	4.31619	2.05575	-2.25977	4.31619	3.77215e-05	0.00125667	0.00743829	0.467739	0	0	1	ENSG00000165704	ENST00000370796,ENST00000298556	ENSP00000359832,ENSP00000298556	X	HPRT1	Hypoxanthine-guanine phosphoribosyltransferase (HGPRTase)(HGPRT)(EC 2.4.2.8) [Source:UniProtKB/Swiss-Prot;Acc:P00492]	GO:0009116; GO:0006178; GO:0006164; GO:0006166; GO:0042803; GO:0001975; GO:0016757; GO:0016740; GO:0004422; GO:0002060; GO:0000287; GO:0006168; GO:0019835; GO:0021756; GO:0005829; GO:0005737; GO:0005625; GO:0051289; GO:0048813; GO:0046100; GO:0045964; GO:0021954; GO:0021895; GO:0007625; GO:0046651	NM_000194	3251
PH_hs_0036141	2.42205e-11	1.62146e-13	3.52013e-13	1382.02	3495.8	1366.07	185.685	461.147	164.588	1.04111	0.107839	0.911536	2.05782	1.07761	1.88105	2.05782	1.07761	1.88105	2.48422e-07	1.75912e-05	0.631489	0.999921	3.63448e-05	0.00103038	1	ENSG00000171490	ENST00000355674,ENST00000396503	ENSP00000347897,ENSP00000379760	16	RSL1D1	Ribosomal L1 domain-containing protein 1 (Cellular senescence-inhibited gene protein)(Protein PBK1)(CATX-11) [Source:UniProtKB/Swiss-Prot;Acc:O76021]	GO:0006355; GO:0006396; GO:0005634; GO:0005622; GO:0000785; GO:0005515; GO:0003735; GO:0003677; GO:0003723; GO:0006412; GO:0005840	NM_015659	26156
PH_hs_0000868	0	0	0	1955.18	4910	2060.26	109.592	304.852	123.901	1.04376	0.173664	0.874269	2.0616	1.12792	1.83308	2.0616	1.12792	1.83308	4.85439e-18	3.06623e-15	0.0573422	0.999921	4.40798e-15	1.0876e-12	1	ENSG00000138796	ENST00000403312,ENST00000309522	ENSP00000385638,ENSP00000312288	4	HADH	Hydroxyacyl-coenzyme A dehydrogenase, mitochondrial Precursor (HCDH)(EC 1.1.1.35)(Short chain 3-hydroxyacyl-CoA dehydrogenase)(Medium and short chain L-3-hydroxyacyl-coenzyme A dehydrogenase) [Source:UniProtKB/Swiss-Prot;Acc:Q16836]	GO:0016491; GO:0008152; GO:0009331; GO:0006072; GO:0003824; GO:0005488; GO:0004368; GO:0006631; GO:0008324; GO:0006813; GO:0003857; GO:0005759; GO:0005743; GO:0055114; GO:0005737; GO:0005739; GO:0050662; GO:0006629	NM_005327	3033
PH_hs_0031362	0.00669476	2.00603e-10	0.00373295	274.747	637.891	285.12	41.2546	74.1189	29.735	1.04408	0.142056	0.878711	2.06205	1.10348	1.83873	2.06205	1.10348	1.83873	5.02215e-08	4.10906e-06	0.459922	0.999921	6.31474e-07	3.15557e-05	1	ENSG00000105398	ENST00000222002	ENSP00000222002	19	SULT2A1	Bile salt sulfotransferase (EC 2.8.2.14)(Hydroxysteroid Sulfotransferase)(HST)(Dehydroepiandrosterone sulfotransferase)(DHEA-ST)(ST2)(ST2A3) [Source:UniProtKB/Swiss-Prot;Acc:Q06520]	GO:0006629; GO:0030573; GO:0008202; GO:0005737; GO:0007586; GO:0047704; GO:0016740; GO:0008146; GO:0005829	NM_003167	6822
PH_hs_0003695	7.91643e-12	2.80897e-21	6.68863e-07	534.591	1293.25	377.577	44.8457	119.258	20.4771	1.04486	-0.358658	1.43505	2.06316	0.77989	2.70392	2.06316	-1.28223	2.70392	6.59942e-13	1.70838e-10	0.0191423	0.757357	5.54617e-26	6.73689e-23	1	ENSG00000147383	ENST00000440023,ENST00000370274	ENSP00000391854,ENSP00000359297	X	NSDHL	Sterol-4-alpha-carboxylate 3-dehydrogenase, decarboxylating (EC 1.1.1.170)(Protein H105e3) [Source:UniProtKB/Swiss-Prot;Acc:Q15738]	GO:0003854; GO:0003824; GO:0044237; GO:0009058; GO:0016491; GO:0055114; GO:0005488; GO:0000252; GO:0047012; GO:0050662; GO:0016021; GO:0016020; GO:0005789; GO:0005783; GO:0001942; GO:0008152; GO:0006695; GO:0006694	NM_001129765,NM_015922	50814
PH_hs_0004207	3.16114e-08	8.96831e-44	2.98012e-13	599.443	1405.39	797.492	76.6448	85.8971	79.5226	1.04544	0.528526	0.504711	2.064	1.44246	1.41884	2.064	1.44246	1.41884	3.4078e-08	2.90878e-06	0.00418224	0.335711	8.88957e-05	0.00214313	1	ENSG00000112984	ENST00000394894	ENSP00000378356	5	KIF20A	Kinesin-like protein KIF20A (Rabkinesin-6)(Rab6-interacting kinesin-like protein)(GG10_2) [Source:UniProtKB/Swiss-Prot;Acc:O95235]	GO:0005654; GO:0005215; GO:0015031; GO:0016192; GO:0000166; GO:0003777; GO:0005875; GO:0007018; GO:0005874; GO:0005524; GO:0005794	NM_005733	10112
PH_hs_0008587	1.56809e-08	7.86691e-11	2.01112e-13	1897.17	5047.11	1830.72	316.147	768.136	228.426	1.04744	0.0826376	0.956417	2.06686	1.05895	1.94048	2.06686	1.05895	1.94048	0.000123727	0.0033003	0.741228	0.999921	0.00040025	0.00695308	1	ENSG00000130829	ENST00000433144,ENST00000253130,ENST00000370167,ENST00000342782	ENSP00000415557,ENSP00000253130,ENSP00000359186,ENSP00000345853	X	DUSP9	Dual specificity protein phosphatase 9 (EC 3.1.3.48)(EC 3.1.3.16)(Mitogen-activated protein kinase phosphatase 4)(MAP kinase phosphatase 4)(MKP-4) [Source:UniProtKB/Swiss-Prot;Acc:Q99956]	GO:0006470; GO:0017017; GO:0016791; GO:0008138; GO:0004725; GO:0005783; GO:0005737; GO:0005634; GO:0016787; GO:0016311; GO:0007254; GO:0000188	NM_001395	1852
PH_hs_0007483	0.9654	0.279303	0.956353	62.3534	149.474	66.1472	8.14537	15.053	9.67558	1.05336	0.359296	0.726727	2.07536	1.2828	1.65488	2.07536	1.2828	1.65488	0.00029972	0.00652811	0.631113	0.999921	0.128708	0.305491	4	ENSG00000168077,ENSG00000233743	NA		NA	SCARA3	NA	NA	NM_016240.2	51435
PH_hs_0022822	0.991567	0.80541	0.989287	38.8469	92.7687	40.5819	9.58352	21.896	7.34185	1.05513	-0.200102	1.26158	2.07791	0.870489	2.39759	2.07791	-1.14878	2.39759	1.61149e-21	1.69647e-18	0.648069	0.999921	7.29959e-08	4.62923e-06	1	ENSG00000013561	ENST00000394515,ENST00000394514,ENST00000347642,ENST00000394520,ENST00000394519,ENST00000356143	ENSP00000378023,ENSP00000378022,ENSP00000324956,ENSP00000378028,ENSP00000378027,ENSP00000348462	5	RNF14	E3 ubiquitin-protein ligase RNF14 (EC 6.3.2.-)(RING finger protein 14)(Androgen receptor-associated protein 54)(Triad2 protein)(HFB30) [Source:UniProtKB/Swiss-Prot;Acc:Q9UBS8]	GO:0005515; GO:0005634; GO:0005737; GO:0045893; GO:0032355; GO:0030521; GO:0019941; GO:0016567; GO:0050681; GO:0006350; GO:0007165; GO:0006357; GO:0008270; GO:0046872; GO:0019787; GO:0016881; GO:0009055; GO:0003713; GO:0016874	NM_183401,NM_183400,NM_183399,NM_004290,NM_183398	9604
PH_hs_0030988	0.000394283	6.21654e-07	0.00259274	382.872	992.424	334.147	62.9378	175.06	52.318	1.05793	-0.0188086	1.06799	2.08194	0.987047	2.09652	2.08194	-1.01312	2.09652	0.000351766	0.00742612	0.957951	0.999921	0.00174499	0.0206097	1	ENSG00000123472	ENST00000371937,ENST00000329231	ENSP00000361005,ENSP00000330685	1	ATPAF1	ATP synthase mitochondrial F1 complex assembly factor 1 Precursor (ATP11 homolog) [Source:UniProtKB/Swiss-Prot;Acc:Q5TC12]	GO:0005634; GO:0006355; GO:0003677; GO:0004879; GO:0006461; GO:0005739	NM_022745,NM_001042546	64756
PH_hs_0010113	0.99162	0.805727	0.99155	38.0413	91.6013	35.955	10.7608	24.2172	8.91556	1.06337	-0.102733	1.14181	2.0898	0.931267	2.20658	2.0898	-1.07381	2.20658	1.45242e-06	8.04743e-05	0.801493	0.999921	9.4725e-07	4.56037e-05	1	ENSG00000184047	ENST00000445711,ENST00000353548,ENST00000267169,ENST00000342392,ENST00000413918,ENST00000443649	ENSP00000416329,ENSP00000320343,ENSP00000267169,ENSP00000339963,ENSP00000411638,ENSP00000398495	12	DIABLO	Diablo homolog, mitochondrial Precursor (Second mitochondria-derived activator of caspase)(Smac protein)(Direct IAP-binding protein with low pI) [Source:UniProtKB/Swiss-Prot;Acc:Q9NR28]	GO:0005739; GO:0006917; GO:0005829; GO:0008635; GO:0005515; GO:0006919; GO:0008625	NR_024600,NM_138929,NM_019887	56616
PH_hs_0031477	0.992394	0.471354	0.99057	34.1909	131.222	36.7049	14.0491	35.8038	10.9805	1.06408	-0.688573	1.69646	2.09083	0.620467	3.24104	2.09083	-1.61169	3.24104	2.0566e-09	2.38792e-07	0.11333	0.999921	0.0310473	0.139011	1	ENSG00000071051	ENST00000451463,ENST00000233154,ENST00000393349	ENSP00000410428,ENSP00000233154,ENSP00000377018	2	NCK2	Cytoplasmic protein NCK2 (NCK adaptor protein 2)(Nck-2)(SH2/SH3 adaptor protein NCK-beta) [Source:UniProtKB/Swiss-Prot;Acc:O43639]	GO:0012506; GO:0007165; GO:0005737; GO:0007173; GO:0007172; GO:0005783; GO:0007176; GO:0030838; GO:0016477; GO:0007015; GO:0006417; GO:0030159; GO:0008093; GO:0005515; GO:0030032; GO:0042110; GO:0042102; GO:0008285	NM_003581,NM_001004720,NM_001004722	8440
PH_hs_0017606	0.98957	0.934558	0.988469	41.3812	66.9507	41.8945	10.6702	21.2689	7.16718	1.06599	-0.0882246	1.15733	2.0936	0.94068	2.23044	2.0936	-1.06306	2.23044	2.65448e-06	0.000134349	0.93471	0.999921	1.99519e-08	1.43863e-06	3	NA	NA		15	NA	NA	NA	NA	NA
PH_hs_0035905	0.996548	0.960769	0.993791	27.9233	63.5867	30.5142	6.77192	12.7671	9.78782	1.06752	0.320598	0.772144	2.09583	1.24885	1.70781	2.09583	1.24885	1.70781	1.68092e-05	0.000627503	0.478218	0.999921	0.00157804	0.0192275	1	ENSG00000142856	ENST00000283568,ENST00000371092,ENST00000432712,ENST00000271002	ENSP00000283568,ENSP00000360133,ENSP00000399728,ENSP00000271002	1	ITGB3BP	Centromere protein R (CENP-R)(Nuclear receptor-interacting factor 3)(Integrin beta-3-binding protein)(Beta3-endonexin) [Source:UniProtKB/Swiss-Prot;Acc:Q13352]	GO:0005624; GO:0005737; GO:0005694; GO:0005634; GO:0000775; GO:0007165; GO:0007155; GO:0006915; GO:0006355; GO:0006350; GO:0008022; GO:0004871	NM_014288	23421
PH_hs_0010556	0.981568	0.466248	0.9923	48.6583	131.643	34.9195	13.459	32.2177	7.83647	1.06971	-0.566548	1.64444	2.09902	0.67523	3.12627	2.09902	-1.48098	3.12627	1.25397e-06	7.14853e-05	0.0926233	0.999921	4.26163e-07	2.19919e-05	1	ENSG00000198610	ENST00000380448,ENST00000263126	ENSP00000369814,ENSP00000263126	10	AKR1C4	Aldo-keto reductase family 1 member C4 (EC 1.1.1.-)(Chlordecone reductase)(CDR)(EC 1.1.1.225)(3-alpha-hydroxysteroid dehydrogenase type I)(EC 1.1.1.50)(3-alpha-HSD1)(Dihydrodiol dehydrogenase 4)(DD-4)(DD4)(HAKRA) [Source:UniProtKB/Swiss-Prot;Acc:P17516]	GO:0047042; GO:0005737; GO:0016491; GO:0047743; GO:0008209; GO:0055114; GO:0004033; GO:0009055; GO:0015721; GO:0005829; GO:0015125	NM_001818	1109
PH_hs_0023711	0.990641	0.734481	0.990143	41.3052	104.281	39.0871	7.79658	15.1885	7.59083	1.07436	0.192646	0.875948	2.10579	1.14286	1.83521	2.10579	1.14286	1.83521	7.13502e-11	1.22466e-08	0.589171	0.999921	0.220576	0.41809	1	ENSG00000044574	ENST00000324460	ENSP00000324173	9	HSPA5	78 kDa glucose-regulated protein Precursor (GRP 78)(Heat shock 70 kDa protein 5)(Immunoglobulin heavy chain-binding protein)(BiP)(Endoplasmic reticulum lumenal Ca(2+)-binding protein grp78) [Source:UniProtKB/Swiss-Prot;Acc:P11021]	GO:0006916; GO:0000166; GO:0006983; GO:0051082; GO:0043027; GO:0043022; GO:0030674; GO:0005524; GO:0005509; GO:0042149; GO:0005634; GO:0048471; GO:0043154; GO:0005515; GO:0042470; GO:0030176; GO:0008303; GO:0005793; GO:0005788; GO:0005783; GO:0009986	NM_005347	3309
PH_hs_0016413	1.33986e-06	2.10008e-08	2.34753e-05	499.198	1314.15	544.822	67.2564	213.72	88.356	1.07505	0.239924	0.799694	2.1068	1.18093	1.74073	2.1068	1.18093	1.74073	3.86436e-06	0.000186043	0.464731	0.999921	0.0126486	0.0799776	4	ENSG00000133169,ENSG00000226623	NA		NA	BEX1	NA	NA	NM_018476.3	55859
PH_hs_0013285	1.94765e-34	0	1.25843e-22	820.635	2114.26	1013.45	40.748	77.2923	78.0189	1.07674	0.389278	0.69573	2.10926	1.30974	1.6197	2.10926	1.30974	1.6197	9.91323e-09	9.54511e-07	0.00721313	0.461144	2.92493e-05	0.00086332	1	ENSG00000087586	ENST00000312783,ENST00000371356,ENST00000347343,ENST00000395913,ENST00000395911,ENST00000395914,ENST00000395915,ENST00000395909	ENSP00000321591,ENSP00000360407,ENSP00000216911,ENSP00000379249,ENSP00000379247,ENSP00000379250,ENSP00000379251,ENSP00000379245	20	AURKA	Serine/threonine-protein kinase 6 (EC 2.7.11.1)(Aurora kinase A)(Aurora-A)(Serine/threonine kinase 15)(Aurora/IPL1-related kinase 1)(Aurora-related kinase 1)(hARK1)(Breast tumor-amplified kinase) [Source:UniProtKB/Swiss-Prot;Acc:O14965]	GO:0007051; GO:0005634; GO:0004713; GO:0006468; GO:0005524; GO:0004674; GO:0004672; GO:0005515; GO:0000166; GO:0000278; GO:0031647; GO:0031625; GO:0005813; GO:0005819; GO:0048015; GO:0007067; GO:0016740	NM_198437,NM_198436,NM_198435,NM_003600,NM_198434,NM_198433	6790
PH_hs_0035832	8.41665e-10	2.40139e-16	1.39251e-19	2764.95	7028.97	2356.11	434.793	849.608	242.568	1.0781	-0.0249639	1.15092	2.11125	0.982845	2.22055	2.11125	-1.01745	2.22055	5.76017e-07	3.64878e-05	0.903019	0.999921	1.43722e-13	2.87281e-11	1	ENSG00000138326	ENST00000360830,ENST00000429451,ENST00000435275,ENST00000414012,ENST00000401656,ENST00000372360,ENST00000440692	ENSP00000354074,ENSP00000401015,ENSP00000415549,ENSP00000394975,ENSP00000384056,ENSP00000361435,ENSP00000414321	10	RPS24	40S ribosomal protein S24 [Source:UniProtKB/Swiss-Prot;Acc:P62847]	GO:0003735; GO:0005840; GO:0006412; GO:0005622; GO:0006414; GO:0006364; GO:0031369; GO:0000166; GO:0034101; GO:0042274; GO:0022627; GO:0005829; GO:0005737; GO:0005634	NM_001026,NM_033022,NM_001142285,NM_001142282,NM_001142283,NM_001142284	6229
PH_hs_0004378	0.967834	0.605845	0.99216	54.9103	114.72	33.798	18.4704	34.0925	10.6783	1.07991	-0.314589	1.35995	2.1139	0.80408	2.56677	2.1139	-1.24366	2.56677	3.43672e-06	0.000169063	0.390574	0.999921	3.98603e-17	1.33922e-14	1	ENSG00000157540	ENST00000455387,ENST00000339659,ENST00000398960,ENST00000398956,ENST00000338785,ENST00000446708	ENSP00000407854,ENSP00000340373,ENSP00000381932,ENSP00000381929,ENSP00000342690,ENSP00000412912	21	DYRK1A	Dual specificity tyrosine-phosphorylation-regulated kinase 1A (EC 2.7.12.1)(Protein kinase minibrain homolog)(MNBH)(hMNB)(HP86)(Dual specificity YAK1-related kinase) [Source:UniProtKB/Swiss-Prot;Acc:Q13627]	GO:0004713; GO:0004674; GO:0000166; GO:0004672; GO:0005524; GO:0006468; GO:0046777; GO:0016607; GO:0005634; GO:0018108; GO:0007399; GO:0043621; GO:0016740; GO:0004715	NM_101395,NM_130436,NM_001396,NM_130438,NM_130437	1859
PH_hs_0004307	0.907184	0.037546	0.846207	80.1596	204.128	96.8023	13.2718	26.1179	11.3107	1.08281	0.222129	0.85378	2.11815	1.16645	1.80723	2.11815	1.16645	1.80723	0.000498637	0.00978133	0.455505	0.999921	0.000674389	0.0104507	1	ENSG00000184897	ENST00000333762	ENSP00000329662	3	H1FX	Histone H1x [Source:UniProtKB/Swiss-Prot;Acc:Q92522]	GO:0006334; GO:0005634; GO:0003677; GO:0005694; GO:0000786	NM_006026	8971
PH_hs_0001097	0.00884894	5.7446e-13	0.00986805	259.715	591.977	260.889	35.6842	55.6753	24.8749	1.08907	0.126777	0.925908	2.12738	1.09185	1.89988	2.12738	1.09185	1.89988	2.55544e-11	4.8618e-09	0.549036	0.999921	9.30218e-08	5.69344e-06	1	ENSG00000131669	ENST00000375446	ENSP00000364595	9	NINJ1	Ninjurin-1 (Nerve injury-induced protein 1) [Source:UniProtKB/Swiss-Prot;Acc:Q92982]	GO:0005515; GO:0007399; GO:0007155; GO:0016021; GO:0042246; GO:0016020	NM_004148	4814
PH_hs_0019697	0.994311	0.76562	0.996145	32.4787	96.2988	25.0416	10.6972	26.6757	5.55683	1.09041	-0.456121	1.50996	2.12934	0.728944	2.84802	2.12934	-1.37185	2.84802	1.20921e-05	0.000487108	0.741273	0.999921	1.68135e-06	7.54265e-05	1	ENSG00000167136	ENST00000372642	ENSP00000361725	9	ENDOG	Endonuclease G, mitochondrial Precursor (Endo G)(EC 3.1.30.-) [Source:UniProtKB/Swiss-Prot;Acc:Q14249]	GO:0034612; GO:0006309; GO:0001701; GO:0005739; GO:0046872; GO:0046677; GO:0043065; GO:0000287; GO:0003676; GO:0004519; GO:0016787; GO:0030145	NM_004435	2021
PH_hs_0030178	4.99355e-12	1.08749e-08	3.00002e-15	1791.31	5322.07	1306.79	240.277	927.363	142.483	1.09301	-0.267261	1.37035	2.13318	0.830895	2.58534	2.13318	-1.20352	2.58534	0.000103075	0.00283565	0.183798	0.999921	4.52156e-06	0.000178055	4	ENSG00000184779,ENSG00000176208,ENSG00000197575,ENSG00000232346,ENSG00000182774,ENSG00000213068	NA		NA	RPS17	NA	NA	NM_001021.3	6218
PH_hs_0033543	0.98949	0.831219	0.981749	43.2175	89.6587	49.1653	7.369	20.1935	9.24438	1.0942	0.597194	0.427238	2.13495	1.51277	1.34466	2.13495	1.51277	1.34466	5.57433e-14	1.76048e-11	0.0333831	0.998464	0.00686954	0.0537813	1	ENSG00000204219	ENST00000450454,ENST00000374602,ENST00000374601	ENSP00000406293,ENSP00000363730,ENSP00000363729	1	TCEA3	Transcription elongation factor A protein 3 (Transcription elongation factor S-II protein 3)(Transcription elongation factor TFIIS.h) [Source:UniProtKB/Swiss-Prot;Acc:O75764]	GO:0006357; GO:0006355; GO:0045449; GO:0003677; GO:0003702; GO:0003711; GO:0003746; GO:0005515; GO:0008270; GO:0003676; GO:0030528; GO:0046872; GO:0006350; GO:0006354; GO:0005634	NM_003196	6920
PH_hs_0011459	0.0114561	2.85166e-06	0.0222326	248.529	618.395	248.45	31.6066	102.641	28.5286	1.09432	0.103025	0.972722	2.13513	1.07402	1.96254	2.13513	1.07402	1.96254	1.23157e-05	0.000492348	0.597618	0.999921	7.2089e-05	0.00181556	1	ENSG00000012048	ENST00000352993,ENST00000346315,ENST00000354071,ENST00000353540,ENST00000351666,ENST00000412061,ENST00000309486,ENST00000357654,ENST00000393680,ENST00000393691,ENST00000393683	ENSP00000312236,ENSP00000246907,ENSP00000326002,ENSP00000013772,ENSP00000338007,ENSP00000397145,ENSP00000310938,ENSP00000350283,ENSP00000377285,ENSP00000377294,ENSP00000377288	17	BRCA1	Breast cancer type 1 susceptibility protein (EC 6.3.2.-)(RING finger protein 53) [Source:UniProtKB/Swiss-Prot;Acc:P38398]	GO:0006281; GO:0003684; GO:0006301; GO:0006357; GO:0006359; GO:0015631; GO:0008270; GO:0005515; GO:0004842; GO:0003713; GO:0003677; GO:0006974; GO:0006260; GO:0000724; GO:0019899; GO:0042802; GO:0046872; GO:0050681; GO:0043627; GO:0045717; GO:0045739; GO:0045786; GO:0045893; GO:0046600; GO:0000151; GO:0000793; GO:0005622; GO:0005634; GO:0005654; GO:0005737; GO:0030529; GO:0043009; GO:0042981; GO:…	NR_027676,NM_007295,NM_007296,NM_007294,NM_007299,NM_007300,NM_007298,NM_007297	672
PH_hs_0015212	0.897097	0.273723	0.990888	74.2421	167.64	36.7251	27.5609	57.0217	9.88457	1.0954	-0.864119	1.97244	2.13673	0.549382	3.92431	2.13673	-1.82023	3.92431	2.68798e-05	0.000943244	0.0394595	0.999921	5.07481e-19	2.50426e-16	1	ENSG00000141279	ENST00000322157	ENSP00000320324	17	NPEPPS	Puromycin-sensitive aminopeptidase (PSA)(EC 3.4.11.-) [Source:UniProtKB/Swiss-Prot;Acc:P55786]	GO:0046872; GO:0006508; GO:0005737; GO:0005829; GO:0008270; GO:0008237; GO:0004177; GO:0008233; GO:0005515; GO:0005634	NM_006310	9520
PH_hs_0003124	0.980935	0.47849	0.995183	47.618	130.482	27.9741	15.6712	39.4549	6.74606	1.09788	-0.526645	1.59282	2.1404	0.694167	3.01639	2.1404	-1.44057	3.01639	0.000264012	0.00592189	0.564022	0.999921	0.000255695	0.00485299	1	ENSG00000113318	ENST00000265081	ENSP00000265081	5	MSH3	DNA mismatch repair protein Msh3 (Divergent upstream protein)(DUP)(Mismatch repair protein 1)(MRP1) [Source:UniProtKB/Swiss-Prot;Acc:P20585]	GO:0045910; GO:0043570; GO:0006974; GO:0019237; GO:0005524; GO:0006298; GO:0032357; GO:0005515; GO:0051096; GO:0030983; GO:0032302; GO:0003697; GO:0032142; GO:0000166; GO:0003684; GO:0032181; GO:0016447	NM_002439	4437
PH_hs_0019783	1.92237e-12	5.67156e-34	3.96619e-13	1633.56	4143.04	1854.65	212.381	330.253	234.883	1.09961	0.292651	0.799862	2.14296	1.22489	1.74093	2.14296	1.22489	1.74093	4.37799e-08	3.61952e-06	0.125707	0.999921	1.95598e-05	0.000618977	1	ENSG00000213145	ENST00000330233,ENST00000392531,ENST00000409393	ENSP00000332449,ENSP00000376315,ENSP00000386340	14	CRIP1	Cysteine-rich protein 1 (Cysteine-rich intestinal protein)(CRIP)(Cysteine-rich heart protein)(hCRHP) [Source:UniProtKB/Swiss-Prot;Acc:P50238]	GO:0046872; GO:0008270; GO:0005737; GO:0008283	NM_001311	1396
PH_hs_0024074	0.988539	0.793236	0.990456	43.1167	92.8848	36.487	10.1731	25.4234	11.6991	1.10131	0.122659	0.930986	2.14549	1.08874	1.90658	2.14549	1.08874	1.90658	6.00001e-07	3.75977e-05	0.740308	0.999921	0.000610598	0.00963232	1	ENSG00000065548	ENST00000337859	ENSP00000338788	2	ZC3H15	Zinc finger CCCH domain-containing protein 15 (DRG family-regulatory protein 1)(Likely ortholog of mouse immediate early response erythropoietin 4) [Source:UniProtKB/Swiss-Prot;Acc:Q8WU90]	GO:0003676; GO:0005737; GO:0019221; GO:0005634; GO:0008270; GO:0046872	NM_018471	55854
PH_hs_0019295	4.00604e-12	7.47931e-16	1.26198e-16	843.837	2216.87	801.685	96.1604	259.663	67.278	1.10132	0.0706311	1.05021	2.14551	1.05018	2.07084	2.14551	1.05018	2.07084	9.878e-12	2.05241e-09	0.583132	0.999921	6.92096e-16	1.89023e-13	1	ENSG00000179010	ENST00000382581,ENST00000422027,ENST00000320912	ENSP00000372024,ENSP00000393516,ENSP00000318352	4	MRFAP1	MORF4 family-associated protein 1 (Protein PGR1)(Protein associated with MRG of 14 kDa) [Source:UniProtKB/Swiss-Prot;Acc:Q9Y605]	GO:0005737; GO:0005634; GO:0005515	NM_033296	93621
PH_hs_0006709	0.984946	0.607697	0.984593	45.68	115.482	44.3884	12.927	28.7174	12.5465	1.10556	0.464292	0.624155	2.15182	1.37964	1.54131	2.15182	1.37964	1.54131	1.80538e-21	1.78179e-18	0.348173	0.999921	0.00161756	0.0195881	1	ENSG00000013441	ENST00000234288,ENST00000392283,ENST00000409361,ENST00000415562,ENST00000422134,ENST00000334509,ENST00000409264,ENST00000409449,ENST00000286175	ENSP00000234288,ENSP00000376107,ENSP00000386235,ENSP00000400726,ENSP00000400192,ENSP00000334569,ENSP00000386893,ENSP00000387012,ENSP00000286175	2	CLK1	Dual specificity protein kinase CLK1 (EC 2.7.12.1)(CDC-like kinase 1) [Source:UniProtKB/Swiss-Prot;Acc:P49759]	GO:0003755; GO:0008283; GO:0005634; GO:0004672; GO:0004674; GO:0005515; GO:0016853; GO:0006397; GO:0006457; GO:0008380; GO:0005681; GO:0000166; GO:0004713; GO:0005524; GO:0016740; GO:0006468; GO:0004715	NM_004071,NR_027856,NM_001162407,NR_027855	1195
PH_hs_0009348	0.192547	1.10298e-06	0.256207	173.96	396.853	178.199	23.4115	45.5048	30.5657	1.10706	0.244275	0.858012	2.15406	1.1845	1.81254	2.15406	1.1845	1.81254	2.8016e-06	0.000140892	0.472671	0.999921	0.00234229	0.0254908	1	ENSG00000103343	ENST00000268655	ENSP00000268655	16	ZNF174	Zinc finger protein 174 (AW-1)(Zinc finger and SCAN domain-containing protein 8) [Source:UniProtKB/Swiss-Prot;Acc:Q15697]	GO:0006355; GO:0046872; GO:0000122; GO:0006350; GO:0003700; GO:0005634; GO:0005856; GO:0005737; GO:0008270; GO:0005515; GO:0005622	NM_003450,NM_001032292	7727
PH_hs_0013717	0.982574	0.648972	0.964593	48.4434	110.53	60.673	12.3716	29.0513	12.2314	1.10707	0.11525	0.960102	2.15408	1.08316	1.94545	2.15408	1.08316	1.94545	2.43115e-10	3.64249e-08	0.891809	0.999921	0.0957957	0.259615	1	ENSG00000114520	ENST00000251775	ENSP00000251775	3	SNX4	Sorting nexin-4 [Source:UniProtKB/Swiss-Prot;Acc:O95219]	GO:0005515; GO:0035091; GO:0006897; GO:0005737; GO:0015031; GO:0007154	NM_003794	8723
PH_hs_0024820	0.969401	0.369657	0.995473	52.84	147.464	27.3435	19.8185	48.7412	5.89396	1.11007	-1.06381	2.17765	2.15857	0.478368	4.52417	2.15857	-2.09044	4.52417	0.000126447	0.00334461	0.0735598	0.999921	1.68257e-11	2.29046e-09	1	ENSG00000168036	ENST00000396183,ENST00000396190,ENST00000349496,ENST00000396185	ENSP00000379486,ENSP00000379493,ENSP00000344456,ENSP00000379488	3	CTNNB1	Catenin beta-1 (Beta-catenin) [Source:UniProtKB/Swiss-Prot;Acc:P35222]	GO:0042301; GO:0001569; GO:0001702; GO:0001501; GO:0001706; GO:0003713; GO:0004871; GO:0005488; GO:0008022; GO:0008134; GO:0001837; GO:0001711; GO:0001709; GO:0001708; GO:0003700; GO:0000122; GO:0045296; GO:0045294; GO:0019903; GO:0070411; GO:0050681; GO:0019900; GO:0003690; GO:0045177; GO:0005667; GO:0005634; GO:0005624; GO:0060070; GO:0050808; GO:0048593; GO:0030521; GO:0030858; GO:0030900; GO:…	NM_001098210,NM_001098209,NM_001904	1499
PH_hs_0032495	0.988466	0.642981	0.98803	44.7646	113.704	42.1944	7.00899	17.0046	8.04179	1.11028	-0.116738	1.21728	2.15888	0.922271	2.32508	2.15888	-1.08428	2.32508	3.93569e-08	3.28828e-06	0.690045	0.999921	0.1418	0.323503	1	ENSG00000116663	ENST00000449067,ENST00000376753,ENST00000376749	ENSP00000388781,ENSP00000365944,ENSP00000365940	1	FBXO6	F-box only protein 6 (F-box/G-domain protein 2) [Source:UniProtKB/Swiss-Prot;Acc:Q9NRD1]	GO:0005515; GO:0030163; GO:0019941; GO:0006508	NM_018438	26270
PH_hs_0032537	0.545233	0.0010772	0.626666	129.703	303.984	127.518	17.3282	46.2532	20.0028	1.11119	0.231856	0.88172	2.16024	1.17434	1.84257	2.16024	1.17434	1.84257	0.00034889	0.00738096	0.491556	0.999921	0.00471887	0.0413516	4	ENSG00000183747,ENSG00000066813	NA		NA	ACSM2A	NA	NA	NM_001010845.2	123876
PH_hs_0008988	0.00843411	3.75907e-20	0.0184102	241.405	555.009	251.226	22.0961	32.1323	27.3529	1.11146	0.150062	0.935883	2.16064	1.10962	1.91306	2.16064	1.10962	1.91306	5.04651e-14	1.69552e-11	0.452703	0.999921	6.8912e-07	3.41125e-05	1	ENSG00000127423	ENST00000374298	ENSP00000363416	1	C1orf135	Uncharacterized protein C1orf135 [Source:UniProtKB/Swiss-Prot;Acc:Q9H7T9]	NA	NM_024037	79000
PH_hs_0004324	0.974835	0.405686	0.996045	52.0038	141.819	25.5679	16.3291	48.5029	5.1048	1.11371	-1.11824	2.25983	2.16402	0.460656	4.78936	2.16402	-2.17082	4.78936	4.00823e-05	0.00132971	0.0173046	0.718322	3.70008e-08	2.50764e-06	1	ENSG00000014641	ENST00000233114,ENST00000394423	ENSP00000233114,ENSP00000377945	2	MDH1	Malate dehydrogenase, cytoplasmic (EC 1.1.1.37)(Cytosolic malate dehydrogenase) [Source:UniProtKB/Swiss-Prot;Acc:P40925]	GO:0005975; GO:0051287; GO:0030060; GO:0016616; GO:0016615; GO:0016491; GO:0005488; GO:0003824; GO:0008152; GO:0006099; GO:0004470; GO:0005625; GO:0005737; GO:0005829; GO:0006107; GO:0019674; GO:0055114; GO:0044262; GO:0006108; GO:0006096	NM_005917	4190
PH_hs_0030866	0.559667	6.45554e-05	0.846212	127.761	331.312	95.3629	22.959	40.825	16.0599	1.11382	-0.226376	1.35297	2.16418	0.85478	2.55437	2.16418	-1.16989	2.55437	2.85158e-05	0.000983174	0.466165	0.999921	4.78559e-07	2.44561e-05	1	ENSG00000110244	ENST00000357780	ENSP00000350425	11	APOA4	Apolipoprotein A-IV Precursor (Apo-AIV)(ApoA-IV) [Source:UniProtKB/Swiss-Prot;Acc:P06727]	GO:0043691; GO:0044240; GO:0032374; GO:0042803; GO:0043499; GO:0060228; GO:0002227; GO:0033344; GO:0006982; GO:0019430; GO:0008203; GO:0007159; GO:0033700; GO:0042744; GO:0034445; GO:0006869; GO:0042627; GO:0034364; GO:0055088; GO:0005737; GO:0005634; GO:0046470; GO:0042157; GO:0005615; GO:0005319; GO:0005507; GO:0008289; GO:0017127; GO:0042632; GO:0034361; GO:0005788; GO:0065005; GO:0031210; GO:…	NM_000482	337
PH_hs_0031332	0.986703	0.633923	0.993589	43.0608	112.269	31.7343	13.7884	29.3474	8.38085	1.11567	-0.425199	1.53993	2.16695	0.744736	2.9078	2.16695	-1.34276	2.9078	4.09693e-11	7.25889e-09	0.180951	0.999921	1.71662e-18	6.95056e-16	4	ENSG00000069849,ENSG00000217407	NA		NA	ATP1B3	NA	NA	NM_001679.2	483
PH_hs_0006132	0.00219441	2.09909e-09	0.00332952	310.347	765.925	305.79	47.9246	103.124	40.7545	1.11619	0.118137	0.970633	2.16773	1.08533	1.9597	2.16773	1.08533	1.9597	5.62662e-07	3.58266e-05	0.67223	0.999921	0.00012013	0.00269074	1	ENSG00000104870	ENST00000221466,ENST00000426395,ENST00000415900	ENSP00000221466,ENSP00000410798,ENSP00000391574	19	FCGRT	IgG receptor FcRn large subunit p51 Precursor (FcRn)(Neonatal Fc receptor)(IgG Fc fragment receptor transporter alpha chain) [Source:UniProtKB/Swiss-Prot;Acc:P55899]	GO:0004872; GO:0005886; GO:0019882; GO:0007565; GO:0019864; GO:0016021; GO:0016020; GO:0006955; GO:0042612	NM_001136019,NM_004107	2217
PH_hs_0000337	0.984376	0.527319	0.97847	47.1837	124.577	51.9351	11.5359	29.522	9.92331	1.11959	-0.0603066	1.17636	2.17285	0.95906	2.26006	2.17285	-1.04269	2.26006	3.52305e-14	1.2094e-11	0.836518	0.999921	1.70534e-09	1.57479e-07	1	ENSG00000143149	ENST00000354775	ENSP00000346827	1	ALDH9A1	4-trimethylaminobutyraldehyde dehydrogenase (TMABADH)(EC 1.2.1.47)(Aldehyde dehydrogenase family 9 member A1)(EC 1.2.1.3)(Aldehyde dehydrogenase E3 isozyme)(Gamma-aminobutyraldehyde dehydrogenase)(EC 1.2.1.19)(R-aminobutyraldehyde dehydrogenase) [Source:UniProtKB/Swiss-Prot;Acc:P49189]	GO:0004029; GO:0016491; GO:0019145; GO:0006081; GO:0008152; GO:0009437; GO:0042136; GO:0042445; GO:0005634; GO:0005737; GO:0005829; GO:0005856; GO:0047105; GO:0055114	NM_000696	223
PH_hs_0023671	0.983027	0.643757	0.990721	47.2535	110.725	37.7593	13.4997	30.8352	8.3571	1.12101	-0.189842	1.34915	2.17499	0.876702	2.54762	2.17499	-1.14064	2.54762	1.27082e-11	2.57276e-09	0.527847	0.999921	4.25486e-09	3.55495e-07	1	ENSG00000143641	ENST00000366672	ENSP00000355632	1	GALNT2	Polypeptide N-acetylgalactosaminyltransferase 2 (EC 2.4.1.41)(Polypeptide GalNAc transferase 2)(pp-GaNTase 2)(GalNAc-T2)(Protein-UDP acetylgalactosaminyltransferase 2)(UDP-GalNAc:polypeptide N-acetylgalactosaminyltransferase 2) [Contains Polypeptide N-acetylgalactosaminyltransferase 2 soluble form] [Source:UniProtKB/Swiss-Prot;Acc:Q10471]	GO:0030173; GO:0005794; GO:0016021; GO:0005576; GO:0016020; GO:0018243; GO:0018242; GO:0002378; GO:0030145; GO:0016757; GO:0005529; GO:0048471; GO:0004653; GO:0005509; GO:0005795	NM_004481	2590
PH_hs_0023896	0.840485	0.00624442	0.875932	91.7457	248.09	88.0337	18.237	34.0694	18.5	1.12197	0.203533	0.938316	2.17643	1.15151	1.91629	2.17643	1.15151	1.91629	0.000230245	0.00534276	0.666122	0.999921	0.0129638	0.0809134	1	ENSG00000176124	ENST00000378180	ENSP00000367422	13	DLEU1	Leukemia-associated protein 1 (Deleted in lymphocytic leukemia 1) [Source:UniProtKB/Swiss-Prot;Acc:O43261]	GO:0045786; GO:0005515	NR_002605	NA
PH_hs_0014304	0.160676	4.47613e-05	0.180646	176.091	457.624	187.512	15.6151	77.0151	20.7697	1.12328	0.186835	0.936602	2.17842	1.13826	1.91401	2.17842	1.13826	1.91401	2.43619e-05	0.000862554	0.376764	0.999921	0.00069246	0.0106679	1	ENSG00000148730	ENST00000373218	ENSP00000362314	10	EIF4EBP2	Eukaryotic translation initiation factor 4E-binding protein 2 (eIF4E-binding protein 2)(4E-BP2) [Source:UniProtKB/Swiss-Prot;Acc:Q13542]	GO:0008190; GO:0005515; GO:0019933; GO:0045947; GO:0008286	NM_004096	1979
PH_hs_0031300	0.97646	0.308951	0.993523	51.4996	158.396	31.0478	15.4026	51.2969	10.0464	1.12493	-1.01841	2.12011	2.18091	0.49366	4.34726	2.18091	-2.02569	4.34726	1.40703e-09	1.70911e-07	0.332897	0.999921	3.73729e-21	2.36062e-18	1	ENSG00000132005	ENST00000254325	ENSP00000254325	19	RFX1	MHC class II regulatory factor RFX1 (Transcription factor RFX1)(Regulatory factor X 1)(RFX)(Enhancer factor C)(EF-C) [Source:UniProtKB/Swiss-Prot;Acc:P22670]	GO:0005634; GO:0005515; GO:0030528; GO:0003705; GO:0003677; GO:0006955; GO:0006355; GO:0045449	NM_002918	5989
PH_hs_0029744	0.345171	0.00018802	0.555756	152.366	403.109	136.141	22.1475	69.5368	23.3538	1.12624	0.188659	0.952313	2.18289	1.1397	1.93497	2.18289	1.1397	1.93497	7.48629e-05	0.00223256	0.387931	0.999921	0.00175612	0.0206793	4	ENSG00000213178,ENSG00000116251	NA		NA	RP11-641D5.1	NA	NA	NM_000983.3	6146
PH_hs_0030001	7.04793e-05	0.0958401	9.79789e-05	390.781	4955.95	350.646	54.9529	3697.91	34.236	1.12808	-0.00802662	1.13342	2.18568	0.994452	2.19378	2.18568	-1.00558	2.19378	0.000317816	0.00683737	0.972626	0.999921	8.31952e-05	0.0020368	4	ENSG00000164304,ENSG00000220472,ENSG00000145191,ENSG00000228205	NA		NA	CAGE1	NA	NA	NM_001005.3	6188
PH_hs_0011740	0.991839	0.962357	0.945938	39.9821	62.0897	69.2075	6.19547	14.0042	13.5416	1.13083	0.883811	0.275507	2.18984	1.84524	1.21042	2.18984	1.84524	1.21042	2.00863e-08	1.84409e-06	1.24706e-05	0.00615385	0.696187	0.832588	4	ENSG00000233495,ENSG00000225207	NA		NA	CR847794.5	NA	NA	NA	NA
PH_hs_0035006	0.392792	5.30914e-05	0.600511	146.377	336.79	131.585	19.5306	41.8058	10.9101	1.13444	0.00883567	1.12416	2.19533	1.00614	2.17975	2.19533	1.00614	2.17975	5.30107e-06	0.000246203	0.973077	0.999921	3.89098e-06	0.000156342	4	ENSG00000173406,ENSG00000229887	NA		NA	DAB1	NA	NA	NA	NA
PH_hs_0016957	0.993092	0.894024	0.99501	36.8956	79.5122	28.1143	7.81899	18.0346	7.70891	1.13701	0.267402	0.801594	2.19925	1.20364	1.74303	2.19925	1.20364	1.74303	6.90922e-05	0.00209011	0.760361	0.999921	3.84927e-06	0.000155061	1	ENSG00000163898	ENST00000296252,ENST00000424591	ENSP00000296252,ENSP00000396384	3	LIPH	Lipase member H Precursor (EC 3.1.1.-)(Membrane-associated phosphatidic acid-selective phospholipase A1-alpha)(mPA-PLA1 alpha)(LPD lipase-related protein)(Phospholipase A1 member B) [Source:UniProtKB/Swiss-Prot;Acc:Q8WWY8]	GO:0003824; GO:0006629; GO:0005576; GO:0016042; GO:0016787; GO:0016020	NM_139248	200879
PH_hs_0034506	0.778485	0.00645231	0.699654	103.857	263.838	118.189	9.38753	42.8499	18.3333	1.13884	0.180942	0.960304	2.20204	1.13362	1.94572	2.20204	1.13362	1.94572	9.07265e-05	0.00260064	0.395736	0.999921	0.000733228	0.0111304	4	ENSG00000217835,ENSG00000147274,ENSG00000215210,ENSG00000216835	NA		NA	RP6-159A1.2	NA	NA	NM_002139.2	27316
PH_hs_0039044	0.982184	0.255631	0.993563	47.1859	160.738	31.8609	14.7213	37.0312	8.24327	1.14048	-0.315363	1.4613	2.20454	0.803649	2.75357	2.20454	-1.24432	2.75357	5.29863e-07	3.40125e-05	0.556519	0.999921	2.83783e-06	0.000118238	3	NA	NA		11	NA	NA	NA	NA	NA
PH_hs_0004488	1.24396e-12	0	6.87539e-15	873.091	2252.2	1130.85	98.0172	140.375	120.53	1.14103	0.476505	0.655393	2.20539	1.39137	1.57504	2.20539	1.39137	1.57504	1.21643e-14	4.26858e-12	0.000410153	0.0863563	2.28733e-06	9.81502e-05	1	ENSG00000127564	ENST00000431515,ENST00000440027,ENST00000402679,ENST00000382240,ENST00000262300	ENSP00000392855,ENSP00000397739,ENSP00000384251,ENSP00000371675,ENSP00000262300	16	PKMYT1	Membrane-associated tyrosine- and threonine-specific cdc2-inhibitory kinase (EC 2.7.11.1)(Myt1 kinase) [Source:UniProtKB/Swiss-Prot;Acc:Q99640]	GO:0004713; GO:0005524; GO:0016020; GO:0005515; GO:0004672; GO:0005794; GO:0005789; GO:0005783; GO:0005654; GO:0005624; GO:0004674; GO:0016740; GO:0000079; GO:0006468; GO:0007049; GO:0007088; GO:0000139; GO:0000166	NM_004203,NM_182687	9088
PH_hs_0039259	0.013817	3.18464e-07	0.0287399	240.584	585.634	241.676	28.3986	85.4094	27.5424	1.14349	0.131718	0.971161	2.20914	1.0956	1.96042	2.20914	1.0956	1.96042	6.63477e-06	0.000301062	0.610353	0.999921	0.00124652	0.0162175	4	ENSG00000217325,ENSG00000169230,ENSG00000228305	NA		NA	RP11-753G20.1	NA	NA	NM_013237.2	27166
PH_hs_0018389	0.9741	0.579336	0.996161	51.4973	117.122	24.3211	17.6488	40.1526	7.26768	1.14907	-0.501509	1.5707	2.21771	0.706368	2.97049	2.21771	-1.41569	2.97049	3.52559e-06	0.000171829	0.435307	0.999921	1.12092e-07	6.70471e-06	1	ENSG00000182173	ENST00000333213	ENSP00000327487	17	TSEN54	tRNA-splicing endonuclease subunit Sen54 (tRNA-intron endonuclease Sen54)(HsSen54) [Source:UniProtKB/Swiss-Prot;Acc:Q7Z6J9]	GO:0008033; GO:0005634; GO:0006397	NM_207346	283989
PH_hs_0001092	0.61111	0.00138458	0.48178	122.976	280.309	145.415	12.9241	37.9342	24.2391	1.14925	0.39381	0.768179	2.21799	1.31386	1.70312	2.21799	1.31386	1.70312	0.00014018	0.00364075	0.32412	0.999921	0.0386047	0.157358	1	ENSG00000107341	ENST00000263228	ENSP00000263228	9	UBE2R2	Ubiquitin-conjugating enzyme E2 R2 (EC 6.3.2.19)(Ubiquitin-protein ligase R2)(Ubiquitin carrier protein R2)(E2-CDC34B) [Source:UniProtKB/Swiss-Prot;Acc:Q712K3]	GO:0004842; GO:0051246; GO:0019941; GO:0043687; GO:0016874; GO:0019787	NM_017811	54926
PH_hs_0031529	0.000107322	9.43374e-16	7.84198e-05	351.137	890.854	393.332	43.738	89.754	49.4829	1.15268	0.240254	0.886974	2.22327	1.1812	1.84929	2.22327	1.1812	1.84929	3.25929e-08	2.81243e-06	0.307956	0.999921	4.09898e-05	0.00114764	1	ENSG00000100075	ENST00000215882,ENST00000451283	ENSP00000215882,ENSP00000401480	22	SLC25A1	Tricarboxylate transport protein, mitochondrial Precursor (Citrate transport protein)(CTP)(Tricarboxylate carrier protein)(Solute carrier family 25 member 1) [Source:UniProtKB/Swiss-Prot;Acc:P53007]	GO:0015137; GO:0005743; GO:0016021; GO:0006839; GO:0006843; GO:0005739; GO:0016020; GO:0006810; GO:0005215; GO:0005488; GO:0005515	NM_005984	6576
PH_hs_0014756	9.29588e-10	4.06827e-13	6.046e-16	613.393	1650.18	754.169	69.55	209.924	62.4173	1.15681	0.423149	0.693676	2.22964	1.34085	1.6174	2.22964	1.34085	1.6174	1.76009e-10	2.71207e-08	0.0342947	0.999921	0.000177681	0.00367727	1	ENSG00000100216	ENST00000216034	ENSP00000216034	22	TOMM22	Mitochondrial import receptor subunit TOM22 homolog (Translocase of outer membrane 22 kDa subunit homolog)(hTom22)(1C9-2) [Source:UniProtKB/Swiss-Prot;Acc:Q9NS69]	GO:0000299; GO:0004872; GO:0008320; GO:0015031; GO:0016021; GO:0043681; GO:0065002; GO:0016020; GO:0005742; GO:0070096; GO:0005739; GO:0005743	NM_020243	56993
PH_hs_0014956	3.91787e-12	6.22253e-26	2.64807e-21	641.262	1674.26	706.359	63.0392	143.791	40.68	1.16451	0.280109	0.880246	2.24157	1.21429	1.84069	2.24157	1.21429	1.84069	1.28762e-19	1.01664e-16	0.0207221	0.786593	7.60609e-20	4.14165e-17	1	ENSG00000122490	ENST00000397778,ENST00000351365,ENST00000409073,ENST00000357575	ENSP00000380880,ENSP00000315627,ENSP00000387221,ENSP00000350188	18	PQLC1	PQ-loop repeat-containing protein 1 [Source:UniProtKB/Swiss-Prot;Acc:Q8N2U9]	GO:0016020; GO:0016021	NM_025078,NM_001146345	80148
PH_hs_0024491	1.82896e-06	5.8491e-10	1.21684e-07	679.615	1904.71	602.95	111.123	290.071	77.4588	1.17164	0.0160185	1.16821	2.25267	1.01117	2.24732	2.25267	1.01117	2.24732	8.91585e-05	0.00257386	0.957854	0.999921	3.54135e-05	0.00101491	1	ENSG00000125970	ENST00000375114,ENST00000375054,ENST00000442805,ENST00000246194,ENST00000333552,ENST00000448364	ENSP00000364255,ENSP00000364194,ENSP00000415973,ENSP00000246194,ENSP00000327522,ENSP00000413638	20	RALY	RNA-binding protein Raly (hnRNP associated with lethal yellow homolog)(Autoantigen p542)(Heterogeneous nuclear ribonucleoprotein C-like 2)(hnRNP core protein C-like 2) [Source:UniProtKB/Swiss-Prot;Acc:Q9UKM9]	GO:0003676; GO:0006813; GO:0016021; GO:0005249; GO:0003723; GO:0008380; GO:0005681; GO:0005634; GO:0030530; GO:0006397; GO:0000166	NM_007367,NM_016732	22913
PH_hs_0029876	5.26718e-07	4.43773e-09	4.26521e-07	655.578	1875.25	526.342	99.4063	301.958	64.2413	1.17313	-0.143777	1.35594	2.255	0.905146	2.55964	2.255	-1.10479	2.55964	8.65067e-06	0.000371203	0.568726	0.999921	1.45957e-07	8.50483e-06	1	ENSG00000138326	ENST00000360830,ENST00000429451,ENST00000435275,ENST00000414012,ENST00000401656,ENST00000372360,ENST00000440692	ENSP00000354074,ENSP00000401015,ENSP00000415549,ENSP00000394975,ENSP00000384056,ENSP00000361435,ENSP00000414321	10	RPS24	40S ribosomal protein S24 [Source:UniProtKB/Swiss-Prot;Acc:P62847]	GO:0003735; GO:0005840; GO:0006412; GO:0005622; GO:0006414; GO:0006364; GO:0031369; GO:0000166; GO:0034101; GO:0042274; GO:0022627; GO:0005829; GO:0005737; GO:0005634	NM_001026,NM_033022,NM_001142285,NM_001142282,NM_001142283,NM_001142284	6229
PH_hs_0004331	0.973591	0.366163	0.995986	52.8423	147.073	25.4092	16.3774	45.3352	6.22504	1.17583	-0.957396	2.13857	2.25923	0.514986	4.40326	2.25923	-1.9418	4.40326	6.11385e-09	6.47945e-07	0.120787	0.999921	5.01629e-10	5.14365e-08	1	ENSG00000065154	ENST00000368845	ENSP00000357838	10	OAT	Ornithine aminotransferase, mitochondrial Precursor (EC 2.6.1.13)(Ornithine--oxo-acid aminotransferase) [Contains Ornithine aminotransferase, hepatic form;Ornithine aminotransferase, renal form] [Source:UniProtKB/Swiss-Prot;Acc:P04181]	GO:0005759; GO:0005515; GO:0008483; GO:0016740; GO:0004587; GO:0030170; GO:0007601; GO:0005737; GO:0005739	NM_000274	4942
PH_hs_0030889	3.9775e-06	5.68284e-08	1.8564e-08	455.032	1328.35	630.172	60.3092	223.814	76.7953	1.18621	0.545671	0.613249	2.27553	1.4597	1.5297	2.27553	1.4597	1.5297	9.61737e-06	0.000402833	0.028292	0.917371	0.0164221	0.0938456	1	ENSG00000176153	ENST00000389614	ENSP00000374265	14	GPX2	Glutathione peroxidase 2 (EC 1.11.1.9)(GSHPx-2)(GPx-2)(Glutathione peroxidase-gastrointestinal)(GSHPx-GI)(Glutathione peroxidase-related protein 2)(Gastrointestinal glutathione peroxidase)(GPRP) [Source:UniProtKB/Swiss-Prot;Acc:P18283]	GO:0002862; GO:0006979; GO:0009055; GO:0016491; GO:0001659; GO:0008430; GO:0004602; GO:0005737; GO:0055114; GO:0051702; GO:0009609	NM_002083	2877
PH_hs_0000522	0.982691	0.375928	0.990093	46.7236	144.502	39.0354	14.6886	40.8804	7.92924	1.18656	-0.127756	1.30563	2.2761	0.915254	2.47191	2.2761	-1.09259	2.47191	5.42493e-06	0.000251217	0.787015	0.999921	0.000187726	0.00381027	1	ENSG00000000419	ENST00000371584,ENST00000371583,ENST00000413082,ENST00000371588,ENST00000449701,ENST00000371582	ENSP00000360640,ENSP00000360639,ENSP00000394921,ENSP00000360644,ENSP00000412453,ENSP00000360638	20	DPM1	Dolichol-phosphate mannosyltransferase (EC 2.4.1.83)(Dolichol-phosphate mannose synthase)(DPM synthase)(Dolichyl-phosphate beta-D-mannosyltransferase)(Mannose-P-dolichol synthase)(MPD synthase) [Source:UniProtKB/Swiss-Prot;Acc:O60762]	GO:0033185; GO:0005789; GO:0005783; GO:0005624; GO:0035269; GO:0019348; GO:0018406; GO:0006506; GO:0016757; GO:0005515; GO:0004582; GO:0004169	NM_003859	8813
PH_hs_0004680	3.92984e-08	9.08069e-41	1.28399e-12	888.752	2288.88	902.089	134.951	158.651	99.1174	1.18802	0.19576	1.00902	2.2784	1.14533	2.01255	2.2784	1.14533	2.01255	1.15208e-10	1.89505e-08	0.267782	0.999921	2.30341e-17	8.08292e-15	1	ENSG00000166803	ENST00000300035,ENST00000380258	ENSP00000300035,ENSP00000369608	15	KIAA0101	PCNA-associated factor (p15PAF)(Overexpressed in anaplastic thyroid carcinoma 1)(OEATC-1)(Hepatitis C virus NS5A-transactivated protein 9)(HCV NS5A-transactivated protein 9) [Source:UniProtKB/Swiss-Prot;Acc:Q15004]	GO:0005634; GO:0005739; GO:0004185; GO:0006508	NM_014736,NM_001029989	9768
PH_hs_0008675	1.5988e-09	4.28639e-15	3.88736e-12	1803.73	4937.73	1580.47	279.211	619.01	205.404	1.1889	-0.0236297	1.21019	2.27979	0.983755	2.31368	2.27979	-1.01651	2.31368	2.07533e-07	1.48961e-05	0.928951	0.999921	2.48544e-07	1.3723e-05	1	ENSG00000186910	ENST00000334708	ENSP00000335024	14	SERPINA11	Serpin A11 Precursor [Source:UniProtKB/Swiss-Prot;Acc:Q86U17]	GO:0005576; GO:0009405; GO:0004867; GO:0016812	NM_001080451	256394
PH_hs_0000227	0.986963	0.811623	0.995062	45.8832	91.5019	28.2452	8.70228	22.6067	7.02189	1.1934	0.163311	1.06035	2.28692	1.11985	2.08544	2.28692	1.11985	2.08544	8.86741e-09	8.69722e-07	0.830702	0.999921	0.0237391	0.11859	1	ENSG00000198380	ENST00000357308,ENST00000361060	ENSP00000349860,ENSP00000354347	2	GFPT1	Glucosamine--fructose-6-phosphate aminotransferase [isomerizing] 1 (EC 2.6.1.16)(Glutamine:fructose 6 phosphate amidotransferase 1)(GFAT 1)(GFAT1)(D-fructose-6-phosphate amidotransferase 1)(Hexosephosphate aminotransferase 1) [Source:UniProtKB/Swiss-Prot;Acc:Q06210]	GO:0005737; GO:0006112; GO:0004360; GO:0005529; GO:0005975; GO:0008152; GO:0016051; GO:0016740; GO:0006002; GO:0006541	NM_002056	2673
PH_hs_0021126	0.000441991	1.09083e-07	0.000547994	448.718	1299.65	404.998	86.1172	223.526	67.0938	1.1936	-0.0052847	1.20106	2.28723	0.996344	2.29908	2.28723	-1.00367	2.29908	0.000418534	0.00853111	0.987824	0.999921	0.000142029	0.0030514	1	ENSG00000198911	ENST00000361204,ENST00000457567,ENST00000424354,ENST00000444813	ENSP00000354476,ENSP00000403739,ENSP00000395728,ENSP00000410250	22	SREBF2	Sterol regulatory element-binding protein 2 (SREBP-2)(Sterol regulatory element-binding transcription factor 2) [Contains Processed sterol regulatory element-binding protein 2] [Source:UniProtKB/Swiss-Prot;Acc:Q12772]	GO:0008203; GO:0006355; GO:0045449; GO:0005789; GO:0008202; GO:0006629; GO:0005634; GO:0030528; GO:0000139; GO:0005783; GO:0003677; GO:0003700; GO:0031410; GO:0016021; GO:0016020; GO:0005794; GO:0003702; GO:0005515; GO:0006357	NM_004599	6721
PH_hs_0023894	2.7525e-11	4.64658e-16	1.65748e-15	1535.23	4239.37	1130.19	210.062	510.532	117.32	1.19587	-0.248964	1.46927	2.29083	0.841501	2.76882	2.29083	-1.18835	2.76882	6.55155e-10	8.91858e-08	0.249441	0.999921	6.76605e-13	1.14885e-10	1	ENSG00000101255	ENST00000217233,ENST00000422053	ENSP00000217233,ENSP00000415416	20	TRIB3	Tribbles homolog 3 (TRB-3)(Neuronal cell death-inducible putative kinase)(p65-interacting inhibitor of NF-kappa-B)(SINK) [Source:UniProtKB/Swiss-Prot;Acc:Q96RU7]	GO:0006915; GO:0043405; GO:0004674; GO:0004672; GO:0005634; GO:0006950; GO:0006469; GO:0006468; GO:0006355; GO:0006350; GO:0019901; GO:0005524; GO:0003714; GO:0005515; GO:0004860	NM_021158	57761
PH_hs_0001081	2.15019e-22	1.19578e-10	2.67058e-16	734.218	2248.9	609.922	48.3631	333.164	37.2199	1.19766	-0.141128	1.33307	2.29367	0.90681	2.51938	2.29367	-1.10277	2.51938	4.64151e-09	4.9523e-07	0.399678	0.999921	1.94601e-08	1.40961e-06	1	ENSG00000066583	ENST00000173527	ENSP00000173527	5	ISOC1	Isochorismatase domain-containing protein 1 [Source:UniProtKB/Swiss-Prot;Acc:Q96CN7]	GO:0005777; GO:0008152; GO:0003824	NM_016048	51015
PH_hs_0035011	0.0371463	2.61533e-08	0.0208503	231.782	605.8	256.498	38.1659	80.9472	34.1526	1.20605	0.341209	0.857144	2.30705	1.26682	1.81145	2.30705	1.26682	1.81145	1.02912e-05	0.000428782	0.308816	0.999921	0.00373861	0.0351825	4	ENSG00000215381,ENSG00000238147,ENSG00000162244	NA		NA	RPL29P6	NA	NA	NM_000992.2	6159
PH_hs_0010159	0.989124	0.521503	0.99324	41.7718	124.941	31.7077	11.0708	37.3481	10.0981	1.2067	0.129008	1.04772	2.30809	1.09354	2.06726	2.30809	1.09354	2.06726	4.37427e-07	2.89013e-05	0.923676	0.999921	0.000456949	0.00765997	1	ENSG00000135540	ENST00000342260,ENST00000427025,ENST00000343505	ENSP00000344582,ENSP00000394546,ENSP00000344672	6	NHSL1	NHS-like protein 1 [Source:UniProtKB/Swiss-Prot;Acc:Q5SYE7]	GO:0005199; GO:0004966; GO:0007186; GO:0016021	NM_020464,NM_001144060	57224
PH_hs_0016100	0.99062	0.830833	0.989076	41.535	91.055	40.989	7.35642	17.2957	7.1353	1.21511	0.476735	0.709329	2.32159	1.39159	1.63504	2.32159	1.39159	1.63504	5.3951e-10	7.67514e-08	0.339407	0.999921	0.0109037	0.0727421	1	ENSG00000176058	ENST00000333046,ENST00000409012,ENST00000321773	ENSP00000327617,ENSP00000387100,ENSP00000313704	9	C9orf75	Uncharacterized protein C9orf75 [Source:UniProtKB/Swiss-Prot;Acc:Q4KMQ1]	GO:0005199	NM_001128228,NM_173691	286262
PH_hs_0023499	2.59768e-08	7.68194e-10	9.50531e-06	708.504	2133.08	431.512	97.9889	330.238	51.1394	1.21783	-0.538281	1.81209	2.32597	0.688591	3.51152	2.32597	-1.45224	3.51152	1.08687e-06	6.241e-05	0.00597731	0.415805	1.01831e-12	1.71065e-10	1	ENSG00000109929	ENST00000392789,ENST00000264027	ENSP00000376539,ENSP00000264027	11	SC5DL	Lathosterol oxidase (EC 1.14.21.6)(Lathosterol 5-desaturase)(Delta(7)-sterol 5-desaturase)(C-5 sterol desaturase)(Sterol-C5-desaturase) [Source:UniProtKB/Swiss-Prot;Acc:O75845]	GO:0005789; GO:0005506; GO:0016491; GO:0055114; GO:0016021; GO:0016020; GO:0050046; GO:0006633; GO:0016126; GO:0000248; GO:0005783	NM_001024956,NM_006918	6309
PH_hs_0001376	0.974917	0.505701	0.988636	52.9362	126.947	41.6776	14.9732	37.2019	7.07956	1.21954	-0.523551	1.71478	2.32873	0.695657	3.28246	2.32873	-1.43749	3.28246	8.21114e-09	8.20646e-07	0.0556877	0.999921	2.81173e-16	8.53848e-14	1	ENSG00000166326	ENST00000299413	ENSP00000299413	11	TRIM44	Tripartite motif-containing protein 44 (Protein DIPB) [Source:UniProtKB/Swiss-Prot;Acc:Q96DX7]	GO:0008270; GO:0046872; GO:0005622	NM_017583	54765
PH_hs_0009353	0.259436	0.000212709	0.617475	162.263	452.115	129.277	18.3089	85.5236	14.5927	1.24308	-0.222761	1.48937	2.36704	0.856924	2.80766	2.36704	-1.16696	2.80766	9.14038e-05	0.00260064	0.349942	0.999921	1.43813e-05	0.00047609	1	ENSG00000109107	ENST00000395321,ENST00000226253,ENST00000395319	ENSP00000378731,ENSP00000226253,ENSP00000378729	17	ALDOC	Fructose-bisphosphate aldolase C (EC 4.1.2.13)(Brain-type aldolase) [Source:UniProtKB/Swiss-Prot;Acc:P09972]	GO:0008092; GO:0016829; GO:0006096; GO:0008152; GO:0030388; GO:0005739; GO:0005856; GO:0004332	NM_005165	230
PH_hs_0023793	0.990893	0.46026	0.988743	39.4747	133.154	39.4917	10.4453	43.122	11.3997	1.2672	-0.448917	1.67886	2.40694	0.732592	3.20174	2.40694	-1.36502	3.20174	0.000476521	0.0094295	0.16225	0.999921	0.02598	0.125238	1	ENSG00000130165	ENST00000252445	ENSP00000252445	19	ELOF1	Transcription elongation factor 1 homolog [Source:UniProtKB/Swiss-Prot;Acc:P60002]	GO:0046872; GO:0006350; GO:0006355; GO:0005634; GO:0008270	NM_032377	84337
PH_hs_0004787	0.843667	0.00176477	0.758538	94.239	241.225	111.476	9.02612	18.7582	10.0702	1.26728	0.363871	0.904002	2.40708	1.28687	1.87125	2.40708	1.28687	1.87125	2.88087e-11	5.4157e-09	0.100979	0.999921	4.24719e-10	4.47116e-08	1	ENSG00000100526	ENST00000442975,ENST00000335183,ENST00000458126,ENST00000216414,ENST00000439312	ENSP00000415333,ENSP00000335357,ENSP00000396451,ENSP00000216414,ENSP00000403137	14	CDKN3	Cyclin-dependent kinase inhibitor 3 (EC 3.1.3.48)(EC 3.1.3.16)(CDK2-associated dual-specificity phosphatase)(Kinase-associated phosphatase)(Cyclin-dependent kinase-interacting protein 2)(Cyclin-dependent kinase interactor 1) [Source:UniProtKB/Swiss-Prot;Acc:Q16667]	GO:0016787; GO:0008138; GO:0005515; GO:0006470; GO:0004722; GO:0016311; GO:0004725; GO:0016791; GO:0000079; GO:0048471; GO:0005737; GO:0007049; GO:0007050; GO:0008285; GO:0000082	NM_005192,NM_001130851	1033
PH_hs_0028090	0.966516	0.248972	0.98844	57.7775	165.936	41.1705	15.6235	45.0013	9.03078	1.27438	-0.319424	1.53351	2.41895	0.80139	2.8949	2.41895	-1.24783	2.8949	0.00014679	0.00375681	0.324389	0.999921	3.63978e-06	0.000148516	1	ENSG00000133872	ENST00000256255	ENSP00000256255	8	TMEM66	Transmembrane protein 66 Precursor (Protein FOAP-7)(HBV X-transactivated gene 3 protein) [Source:UniProtKB/Swiss-Prot;Acc:Q96BY9]	GO:0016021; GO:0016020	NM_016127	51669
PH_hs_0032466	0.991472	0.784969	0.994832	39.7288	95.1933	28.3657	8.23586	23.035	8.33679	1.27588	0.0806727	1.18528	2.42147	1.05751	2.27408	2.42147	1.05751	2.27408	5.09472e-15	1.96221e-12	0.770962	0.999921	4.18088e-12	6.47258e-10	1	ENSG00000221823	ENST00000406334,ENST00000234310,ENST00000432181	ENSP00000384974,ENSP00000234310,ENSP00000392890	2	WDR92	WD repeat-containing protein 92 (WD repeat-containing protein Monad) [Source:UniProtKB/Swiss-Prot;Acc:Q96MX6]	GO:0006418; GO:0006412; GO:0004812; GO:0000166; GO:0005737; GO:0005524; GO:0006915; GO:0005509; GO:0005516; GO:0008633; GO:0004723; GO:0005829; GO:0005955	NM_000945	5534,116143
PH_hs_0016426	0.996643	0.898516	0.997156	28.0425	77.6333	21.0931	5.62663	19.5285	3.78486	1.27634	-0.716871	1.99487	2.42224	0.608415	3.98579	2.42224	-1.64361	3.98579	0.000257449	0.00579939	0.845763	0.999921	1.33808e-06	6.23292e-05	1	ENSG00000101082	ENST00000262866,ENST00000360672	ENSP00000262866,ENSP00000353890	20	SLA2	Src-like-adapter 2 (Src-like adapter protein 2)(SLAP-2)(Modulator of antigen receptor signaling)(MARS) [Source:UniProtKB/Swiss-Prot;Acc:Q9H6Q3]	GO:0047485; GO:0031410; GO:0050849; GO:0050776; GO:0042110; GO:0030522; GO:0019724; GO:0000122; GO:0005070; GO:0005515; GO:0010008; GO:0005886; GO:0005737; GO:0050869; GO:0050851	NM_032214,NM_175077	84174
PH_hs_0004296	0.00501819	8.91606e-07	0.00710547	265.042	797.263	265.031	32.5206	135.971	23.2196	1.28042	0.139959	1.1509	2.4291	1.10187	2.22052	2.4291	1.10187	2.22052	1.36346e-05	0.000530304	0.533601	0.999921	1.5237e-05	0.000498151	1	ENSG00000170540	ENST00000304414	ENSP00000306788	16	ARL6IP1	ADP-ribosylation factor-like protein 6-interacting protein 1 (ARL-6-interacting protein 1)(Aip-1) [Source:UniProtKB/Swiss-Prot;Acc:Q15041]	GO:0005784; GO:0005737; GO:0005783; GO:0006613; GO:0005515; GO:0016021; GO:0016020; GO:0012505; GO:0005829	NM_015161	23204
PH_hs_0004574	0.994484	0.861597	0.994307	33.9105	84.6709	30.2574	7.46238	20.0004	7.4865	1.28383	0.170108	1.08801	2.43484	1.12514	2.1258	2.43484	1.12514	2.1258	1.31625e-06	7.42319e-05	0.901445	0.999921	0.000124492	0.00276492	1	ENSG00000120265	ENST00000367384,ENST00000367380	ENSP00000356354,ENSP00000356350	6	PCMT1	Protein-L-isoaspartate(D-aspartate) O-methyltransferase (PIMT)(EC 2.1.1.77)(Protein-beta-aspartate methyltransferase)(Protein L-isoaspartyl/D-aspartyl methyltransferase)(L-isoaspartyl protein carboxyl methyltransferase) [Source:UniProtKB/Swiss-Prot;Acc:P22061]	GO:0006479; GO:0004719; GO:0042802; GO:0016740; GO:0005783; GO:0008168; GO:0005575; GO:0005737; GO:0030091; GO:0006464; GO:0046498; GO:0046500	NM_005389	5110
PH_hs_0003420	0.994543	0.778276	0.991868	33.2467	95.9794	35.7142	8.4728	23.3786	8.0568	1.29308	0.00790226	1.28377	2.45051	1.00549	2.43475	2.45051	1.00549	2.43475	2.51413e-11	4.84154e-09	0.977593	0.999921	0.105402	0.272988	1	ENSG00000170468	ENST00000304061	NA	14	C14orf169	pseudogene	NA	NM_024644	NA
PH_hs_0029786	1.44707e-09	3.13989e-12	6.46331e-12	7542.23	24059.7	6688.52	1247.01	3481.79	965.901	1.2953	-0.0154132	1.30673	2.45427	0.989373	2.47381	2.45427	-1.01074	2.47381	2.13244e-06	0.000111872	0.95586	0.999921	1.99944e-06	8.74601e-05	4	ENSG00000177954,ENSG00000234287,ENSG00000227081	NA		NA	RPS27	NA	NA	NM_001030.4	6232
PH_hs_0031220	0.979849	0.587688	0.995171	51.8244	117.558	28.2098	10.7333	30.3069	6.2235	1.29857	-0.402898	1.68318	2.45985	0.756338	3.21135	2.45985	-1.32216	3.21135	5.02167e-31	1.58594e-27	0.424519	0.999921	5.57387e-13	9.67219e-11	1	ENSG00000125249	ENST00000245304	ENSP00000245304	13	RAP2A	Ras-related protein Rap-2a Precursor (RbBP-30) [Source:UniProtKB/Swiss-Prot;Acc:P10114]	GO:0015031; GO:0005622; GO:0007264; GO:0007165; GO:0006913; GO:0006886; GO:0005525; GO:0005515; GO:0003924; GO:0005886; GO:0000166	NM_021033	5911
PH_hs_0024605	0.0015414	1.75626e-10	0.00018993	289.48	835.631	350.965	35.0622	107.558	38.5703	1.30082	0.399429	0.898541	2.4637	1.31899	1.86418	2.4637	1.31899	1.86418	2.96499e-08	2.60112e-06	0.057492	0.999921	2.53684e-05	0.000767417	1	ENSG00000105447	ENST00000253237	ENSP00000253237	19	GRWD1	Glutamate-rich WD repeat-containing protein 1 [Source:UniProtKB/Swiss-Prot;Acc:Q9BQ67]	GO:0005634	NM_031485	83743
PH_hs_0001121	0.109869	1.33642e-08	0.509579	190.433	505.819	142.007	23.7174	58.8204	14.8268	1.30399	-0.203928	1.51936	2.46911	0.868183	2.86664	2.46911	-1.15183	2.86664	1.43622e-11	2.87081e-09	0.362875	0.999921	2.45755e-16	7.76143e-14	1	ENSG00000113161	ENST00000429286,ENST00000343975,ENST00000287936	ENSP00000408212,ENSP00000340816,ENSP00000287936	5	HMGCR	3-hydroxy-3-methylglutaryl-coenzyme A reductase (HMG-CoA reductase)(EC 1.1.1.34) [Source:UniProtKB/Swiss-Prot;Acc:P04035]	GO:0004420; GO:0016616; GO:0050662; GO:0008299; GO:0005789; GO:0015936; GO:0050661; GO:0042282; GO:0016491; GO:0006695; GO:0008354; GO:0008406; GO:0055114; GO:0005777; GO:0005778; GO:0005783; GO:0016020; GO:0016021; GO:0042803	NM_000859,NM_001130996	3156
PH_hs_0004861	0.987966	0.551671	0.996459	41.3347	120.907	23.5448	13.9638	39.3276	6.21398	1.30489	-0.690302	1.95492	2.47065	0.619724	3.87694	2.47065	-1.61362	3.87694	1.6165e-19	1.21553e-16	0.219816	0.999921	1.90108e-23	1.42952e-20	1	ENSG00000143384	ENST00000307940,ENST00000439749,ENST00000369026	ENSP00000309973,ENSP00000411395,ENSP00000358022	1	MCL1	Induced myeloid leukemia cell differentiation protein Mcl-1 (Bcl-2-related protein EAT/mcl1)(mcl1/EAT)(Bcl-2-like protein 3)(Bcl2-L-3) [Source:UniProtKB/Swiss-Prot;Acc:Q07820]	GO:0005741; GO:0005515; GO:0015266; GO:0016020; GO:0042981; GO:0016021; GO:0005739; GO:0005737; GO:0005634; GO:0034097; GO:0030154; GO:0019725; GO:0007275; GO:0046982; GO:0001709; GO:0006916	NM_021960,NM_182763	4170
PH_hs_0034937	0.97481	0.354619	0.989482	52.0592	147.525	38.8007	16.279	40.8976	10.5431	1.30703	-0.349852	1.62859	2.47432	0.784664	3.09211	2.47432	-1.27443	3.09211	5.73302e-08	4.64257e-06	0.505566	0.999921	1.93413e-15	4.9261e-13	4	ENSG00000235472,ENSG00000235001	NA		NA	RP11-57H24.1	NA	NA	NA	NA
PH_hs_0025751	0.989419	0.553404	0.992489	40.8024	120.741	33.9474	11.9108	38.7179	9.07726	1.3084	-0.232616	1.59342	2.47666	0.85109	3.01764	2.47666	-1.17496	3.01764	3.35753e-13	8.98623e-11	0.464341	0.999921	5.68102e-13	9.75097e-11	1	ENSG00000146833	ENST00000349062,ENST00000447480,ENST00000355947	ENSP00000275736,ENSP00000396229,ENSP00000348216	7	OR2AE1	Olfactory receptor 2AE1 [Source:UniProtKB/Swiss-Prot;Acc:Q8NHA4]	GO:0006935; GO:0004992; GO:0004984; GO:0016021; GO:0004872; GO:0046872; GO:0008270; GO:0005622; GO:0005515; GO:0007165; GO:0005886; GO:0007186; GO:0007608; GO:0050896	NM_033091,NM_033017	89122
PH_hs_0003883	0.987594	0.729134	0.988641	45.5241	102.684	41.2274	7.83025	22.6579	8.21402	1.32178	0.15739	1.16476	2.49974	1.11527	2.24196	2.49974	1.11527	2.24196	2.81257e-08	2.48119e-06	0.710576	0.999921	1.33076e-06	6.21863e-05	1	ENSG00000134597	ENST00000305536	ENSP00000339090	X	RBMX2	RNA-binding motif protein, X-linked 2 [Source:UniProtKB/Swiss-Prot;Acc:Q9Y388]	GO:0000166; GO:0003676; GO:0003723	NM_016024	51634
PH_hs_0033319	0.285913	2.47811e-05	0.574017	159.949	470.748	134.544	22.5397	77.3668	13.4163	1.32906	-0.14596	1.46866	2.51239	0.903778	2.76764	2.51239	-1.10647	2.76764	1.54887e-05	0.000586528	0.598643	0.999921	2.77121e-08	1.93629e-06	1	ENSG00000119655	ENST00000434013,ENST00000238633	ENSP00000412103,ENSP00000238633	14	NPC2	Epididymal secretory protein E1 Precursor (Niemann-Pick disease type C2 protein)(hE1) [Source:UniProtKB/Swiss-Prot;Acc:P61916]	GO:0042632; GO:0005737; GO:0005764; GO:0046836; GO:0005576; GO:0032367; GO:0005634; GO:0019899; GO:0015914; GO:0015485; GO:0009405; GO:0019747	NM_006432	10577
PH_hs_0003716	0.993595	0.59354	0.995404	30.5754	115.628	24.4385	15.2612	37.7535	11.9577	1.33479	-0.166286	1.47845	2.52238	0.891134	2.78649	2.52238	-1.12217	2.78649	1.07649e-13	3.26902e-11	0.706631	0.999921	3.22087e-25	2.99181e-22	1	ENSG00000174173	ENST00000309922	ENSP00000312356	3	RG9MTD1	Mitochondrial ribonuclease P protein 1 Precursor (Mitochondrial RNase P protein 1)(RNA (guanine-9-)-methyltransferase domain-containing protein 1)(EC 2.1.1.-)(Renal carcinoma antigen NY-REN-49)(HBV pre-S2 trans-regulated protein 2) [Source:UniProtKB/Swiss-Prot;Acc:Q7L0Y3]	GO:0008168; GO:0016740; GO:0005515; GO:0005739; GO:0008033	NM_017819	54931
PH_hs_0004741	0.993096	0.799164	0.993895	35.0445	89.6689	28.7671	11.0029	29.8316	12.2188	1.3399	0.268026	1.05962	2.53134	1.20416	2.08438	2.53134	1.20416	2.08438	7.98426e-09	8.03054e-07	0.298394	0.999921	2.80464e-06	0.000117475	1	ENSG00000184007	ENST00000457805,ENST00000356536,ENST00000344035	ENSP00000409260,ENSP00000348932,ENSP00000344909	1	PTP4A2	Protein tyrosine phosphatase type IVA 2 (EC 3.1.3.48)(Protein-tyrosine phosphatase 4a2)(Protein-tyrosine phosphatase of regenerating liver 2)(PRL-2)(PTP(CAAXII))(HU-PP-1)(OV-1) [Source:UniProtKB/Swiss-Prot;Acc:Q12974]	GO:0004725; GO:0006470; GO:0016791; GO:0016787; GO:0005515; GO:0004727; GO:0008138; GO:0016311; GO:0005886; GO:0005769; GO:0005737	NM_080391,NM_003479,NM_080392	8073
PH_hs_0019290	0.992882	0.546434	0.982565	37.4598	120.173	47.926	7.52784	54.4565	10.1351	1.34851	0.546216	0.793089	2.54649	1.46025	1.73278	2.54649	1.46025	1.73278	6.41636e-09	6.75472e-07	0.0502421	0.999921	0.311758	0.516754	1	ENSG00000134049	ENST00000256433	ENSP00000256433	18	IER3IP1	Immediate early response 3-interacting protein 1 [Source:UniProtKB/Swiss-Prot;Acc:Q9Y5U9]	GO:0005783; GO:0005789; GO:0005794; GO:0016020; GO:0016021	NM_016097	51124
PH_hs_0004737	7.33514e-10	1.0154e-12	1.86076e-10	619.846	1974.95	619.533	70.1938	260.46	62.0408	1.35105	0.127731	1.25697	2.55097	1.09257	2.38993	2.55097	1.09257	2.38993	1.79632e-10	2.72747e-08	0.417861	0.999921	7.06247e-16	1.89023e-13	1	ENSG00000147400	ENST00000370277	ENSP00000359300	X	CETN2	Centrin-2 (Caltractin isoform 1) [Source:UniProtKB/Swiss-Prot;Acc:P41208]	GO:0005622; GO:0005814; GO:0005932; GO:0032391; GO:0003676; GO:0032465; GO:0007099; GO:0007067; GO:0007049; GO:0031683; GO:0008026; GO:0005509; GO:0005515; GO:0005524; GO:0051301	NM_004344	1069
PH_hs_0012629	0.00234529	1.55776e-09	0.000731368	407.446	1223.13	408.394	88.3387	181.702	70.8315	1.36128	0.0531637	1.23482	2.56913	1.03754	2.35352	2.56913	1.03754	2.35352	2.34965e-05	0.000833783	0.91016	0.999921	0.00114633	0.0153047	1	ENSG00000189060	ENST00000340857	ENSP00000344504	22	H1F0	Histone H1.0 (Histone H1(0))(Histone H1') [Source:UniProtKB/Swiss-Prot;Acc:P07305]	GO:0005856; GO:0003677; GO:0005694; GO:0005634; GO:0006334; GO:0005794; GO:0000786	NM_005318	3005
PH_hs_0028729	0.487481	2.44831e-05	0.517988	135.854	400.251	141.038	15.5228	57.8211	14.1629	1.3661	0.16058	1.21294	2.57773	1.11774	2.31809	2.57773	1.11774	2.31809	2.65413e-07	1.85448e-05	0.508292	0.999921	1.18076e-06	5.5658e-05	4	ENSG00000233087,ENSG00000175582,ENSG00000222014	NA		NA	AC073869.1	NA	NA	NA	NA
PH_hs_0005032	3.39409e-18	2.01667e-09	3.34907e-21	914.119	3149.96	879.459	81.6719	512.616	65.0497	1.36719	0.0683187	1.29559	2.57967	1.04849	2.45478	2.57967	1.04849	2.45478	3.02547e-13	8.23712e-11	0.562139	0.999921	2.26504e-10	2.5012e-08	1	ENSG00000101856	ENST00000217971	ENSP00000217971	X	PGRMC1	Membrane-associated progesterone receptor component 1 (mPR) [Source:UniProtKB/Swiss-Prot;Acc:O00264]	GO:0009986; GO:0009228; GO:0007411; GO:0004417; GO:0005887; GO:0005792; GO:0004872; GO:0005496; GO:0005515; GO:0020037; GO:0005634; GO:0005730; GO:0005783; GO:0005789; GO:0016020	NM_006667	10857
PH_hs_0004140	0.00463022	4.31188e-08	0.135109	278.863	848.9	194.279	39.5478	130.331	14.8267	1.36987	-0.334142	1.7162	2.58447	0.793256	3.28569	2.58447	-1.26063	3.28569	6.76662e-09	6.93842e-07	0.0721674	0.999921	4.17612e-13	7.66803e-11	1	ENSG00000104549	ENST00000265896	ENSP00000265896	8	SQLE	Squalene monooxygenase (EC 1.14.99.7)(Squalene epoxidase)(SE) [Source:UniProtKB/Swiss-Prot;Acc:Q14534]	GO:0004497; GO:0008324; GO:0050660; GO:0006813; GO:0016491; GO:0016126; GO:0005783; GO:0043087; GO:0006725; GO:0010033; GO:0008203; GO:0055114; GO:0016020; GO:0005792; GO:0005789; GO:0016021; GO:0008152; GO:0004506	NM_003129	6713
PH_hs_0000175	0.0456232	4.07623e-11	0.00827924	208.604	594.426	260.817	20.2842	63.2209	21.8907	1.37224	0.445968	0.905571	2.58873	1.36223	1.87329	2.58873	1.36223	1.87329	2.19992e-18	1.57904e-15	0.00541716	0.397872	5.12956e-09	4.15389e-07	1	ENSG00000170099	ENST00000341584	ENSP00000342850	14	SERPINA6	Corticosteroid-binding globulin Precursor (CBG)(Transcortin)(Serpin A6) [Source:UniProtKB/Swiss-Prot;Acc:P08185]	GO:0008211; GO:0005576; GO:0005615; GO:0005496; GO:0004867; GO:0006810	NM_001756	866
PH_hs_0006067	0.384337	2.9953e-05	0.768233	146.502	412.176	108.862	11.9345	62.1505	15.8523	1.37812	-0.220642	1.61063	2.59929	0.858183	3.05385	2.59929	-1.16525	3.05385	7.65964e-10	1.02503e-07	0.278003	0.999921	7.32918e-11	8.97172e-09	1	ENSG00000127743	ENST00000261796	ENSP00000261796	5	IL17B	Interleukin-17B Precursor (IL-17B)(Cytokine-like protein Zcyto7)(Neuronal interleukin-17-related factor)(Interleukin-20)(IL-20) [Source:UniProtKB/Swiss-Prot;Acc:Q9UHF5]	GO:0004871; GO:0005125; GO:0006954; GO:0006955; GO:0007267; GO:0005576; GO:0005615	NM_014443	27190
PH_hs_0030694	0.993055	0.64572	0.994416	35.4049	110.905	29.9947	10.5844	29.1221	7.39766	1.37885	-0.351582	1.69836	2.60061	0.783724	3.24532	2.60061	-1.27596	3.24532	3.99886e-34	2.10486e-30	0.268305	0.999921	1.01538e-30	1.78154e-27	1	ENSG00000148300	ENST00000453165,ENST00000371942,ENST00000371935	ENSP00000403272,ENSP00000361010,ENSP00000361003	9	REXO4	RNA exonuclease 4 (EC 3.1.-.-)(Exonuclease XPMC2)(hPMC2)(Prevents mitotic catastrophe 2 protein homolog) [Source:UniProtKB/Swiss-Prot;Acc:Q9GZR2]	GO:0005622; GO:0004527; GO:0003676; GO:0005730; GO:0016787; GO:0006355; GO:0005634; GO:0003700	NM_020385	57109
PH_hs_0036878	0.995211	0.311986	0.992305	31.4609	146.114	34.7351	8.4439	15.8913	8.2371	1.38258	0.0240462	1.30677	2.60735	1.01681	2.47387	2.60735	1.01681	2.47387	1.28594e-15	5.97242e-13	0.96315	0.999921	3.09942e-18	1.22357e-15	1	ENSG00000140451	ENST00000268043,ENST00000333425	ENSP00000268043,ENSP00000328174	15	C15orf20	ATP-dependent DNA helicase PIF1 (EC 3.6.1.-)(PIF1/RRM3 DNA helicase-like protein) [Source:UniProtKB/Swiss-Prot;Acc:Q9H611]	GO:0004386; GO:0042162; GO:0033682; GO:0017116; GO:0017111; GO:0016787; GO:0000287; GO:0003677; GO:0043141; GO:0032204; GO:0051974; GO:0006810; GO:0005524; GO:0005488; GO:0005215; GO:0000166; GO:0005634; GO:0000784	NM_025049	80119
PH_hs_0031308	0.990953	0.521151	0.991855	39.9368	125.066	36.21	9.49197	35.269	6.8912	1.38698	-0.551509	1.9403	2.61531	0.682306	3.83785	2.61531	-1.46562	3.83785	2.91486e-15	1.24402e-12	0.406187	0.999921	2.28619e-25	2.25633e-22	1	ENSG00000134308	ENST00000381844,ENST00000238081	ENSP00000371267,ENSP00000238081	2	YWHAQ	14-3-3 protein theta (14-3-3 protein tau)(14-3-3 protein T-cell)(Protein HS1) [Source:UniProtKB/Swiss-Prot;Acc:P27348]	GO:0047485; GO:0005737; GO:0019904; GO:0005813; GO:0006605; GO:0007264; GO:0005634; GO:0045892	NM_006826	10971
PH_hs_0035944	0.849919	0.0270582	0.938682	86.4306	370.238	70.8276	25.3823	121.246	16.1211	1.39058	-0.245454	1.54082	2.62184	0.843551	2.90959	2.62184	-1.18547	2.90959	0.000505296	0.00987451	0.76001	0.999921	0.0716673	0.221597	1	ENSG00000140264	ENST00000409646,ENST00000381359,ENST00000337861,ENST00000430901,ENST00000409960,ENST00000445816,ENST00000448830,ENST00000403425,ENST00000249786,ENST00000409291,ENST00000409614,ENST00000409617,ENST00000402131,ENST00000339624	ENSP00000386316,ENSP00000370764,ENSP00000336922,ENSP00000394660,ENSP00000387187,ENSP00000400178,ENSP00000391027,ENSP00000384300,ENSP00000249786,ENSP00000387041,ENSP00000386783,ENSP00000386290,ENSP00000386044,ENSP00000339647	15	SERF2	Small EDRK-rich factor 2 (4F5rel)(h4F5rel)(Gastric cancer-related protein VRG107) [Source:UniProtKB/Swiss-Prot;Acc:P84101]	GO:0005515	NM_001018108	10169,25764
PH_hs_0023329	1.38689e-09	9.64092e-11	3.49123e-09	511.776	1745.96	472.794	50.1537	251.872	36.1586	1.40565	0.0173179	1.40545	2.64937	1.01208	2.649	2.64937	1.01208	2.649	8.08346e-11	1.35794e-08	0.891847	0.999921	2.339e-12	3.76889e-10	1	ENSG00000068366	ENST00000348502,ENST00000340800,ENST00000372078	ENSP00000262835,ENSP00000339787,ENSP00000361149	X	ACSL4	Long-chain-fatty-acid--CoA ligase 4 (EC 6.2.1.3)(Long-chain acyl-CoA synthetase 4)(LACS 4) [Source:UniProtKB/Swiss-Prot;Acc:O60488]	GO:0007611; GO:0016021; GO:0000287; GO:0003824; GO:0004467; GO:0016874; GO:0006629; GO:0006631; GO:0008152; GO:0005737; GO:0005739; GO:0005741; GO:0005777; GO:0005778; GO:0005783; GO:0005789; GO:0005792; GO:0005886	NM_022977,NM_004458	2182
PH_hs_0000548	0.401224	4.53828e-05	0.551124	145.546	493.059	136.893	20.5796	86.9008	20.4088	1.41102	0.092828	1.32412	2.65925	1.06646	2.5038	2.65925	1.06646	2.5038	1.52937e-05	0.000580537	0.76166	0.999921	0.000208619	0.00413856	1	ENSG00000182054	ENST00000330062	ENSP00000331897	15	IDH2	Isocitrate dehydrogenase [NADP], mitochondrial Precursor (IDH)(EC 1.1.1.42)(Oxalosuccinate decarboxylase)(NADP(+)-specific ICDH)(IDP)(ICD-M) [Source:UniProtKB/Swiss-Prot;Acc:P48735]	GO:0005739; GO:0051287; GO:0008152; GO:0000287; GO:0004450; GO:0006099; GO:0006102; GO:0055114; GO:0006097; GO:0005975; GO:0016616; GO:0030145; GO:0016491	NM_002168	3418
PH_hs_0031203	4.99963e-05	2.9427e-07	8.6165e-05	504.146	1823.77	429.361	86.6782	337.847	62.236	1.41572	-0.0577553	1.47319	2.66793	0.960758	2.77635	2.66793	-1.04085	2.77635	5.55866e-05	0.00174506	0.859212	0.999921	5.16517e-05	0.00138949	1	ENSG00000197061	ENST00000377803	ENSP00000367034	6	HIST1H4C	Histone H4 [Source:UniProtKB/Swiss-Prot;Acc:P62805]	GO:0005654; GO:0000786; GO:0005694; GO:0003677; GO:0016986; GO:0005515; GO:0006325; GO:0006334; GO:0006352; GO:0048015; GO:0005634	NM_003542	121504,8370,8366,8367,8368,8365,8363,8364,8359,8361,8360,8362,8294,554313
PH_hs_0022310	6.50369e-08	1.45917e-12	4.39979e-07	668.148	2191.81	669.479	93.3093	293.681	97.6093	1.41698	0.0952366	1.29671	2.67026	1.06824	2.45668	2.67026	1.06824	2.45668	8.96022e-11	1.48938e-08	0.700424	0.999921	9.44112e-08	5.75617e-06	1	ENSG00000103811	ENST00000444399,ENST00000220166,ENST00000394758	ENSP00000390702,ENSP00000220166,ENSP00000378240	15	CTSH	Cathepsin H Precursor (EC 3.4.22.16) [Contains Cathepsin H mini chain;Cathepsin H heavy chain;Cathepsin H light chain] [Source:UniProtKB/Swiss-Prot;Acc:P09668]	GO:0004197; GO:0005515; GO:0008233; GO:0006508; GO:0008234; GO:0005764	NM_004390,NM_148979	1512
PH_hs_0002728	0.989836	0.333994	0.980333	42.5396	147.057	48.3527	7.77375	29.6699	13.4907	1.42823	0.759109	0.679178	2.69116	1.69245	1.60123	2.69116	1.69245	1.60123	3.69703e-05	0.00123686	0.339549	0.999921	0.0239984	0.119297	4	ENSG00000171421,ENSG00000225392	NA		NA	MRPL36	NA	NA	NM_032479.3	64979
PH_hs_0004651	0.942021	0.0116173	0.871039	71.4739	219.594	90.7612	9.88587	21.8492	14.459	1.43224	0.415639	1.0046	2.69865	1.33389	2.00639	2.69865	1.33389	2.00639	5.82631e-10	8.14188e-08	0.299839	0.999921	0.000104029	0.00241933	1	ENSG00000148773	ENST00000368653,ENST00000368654	ENSP00000357642,ENSP00000357643	10	MKI67	Antigen KI-67 [Source:UniProtKB/Swiss-Prot;Acc:P46013]	GO:0005515; GO:0005730; GO:0005524; GO:0007049; GO:0000166; GO:0008283; GO:0005634	NM_002417,NM_001145966	4288
PH_hs_0029773	0.996962	0.805715	0.994592	25.5276	91.7421	29.6905	8.17519	23.9378	6.92251	1.45398	0.0434425	1.35647	2.73962	1.03057	2.56058	2.73962	1.03057	2.56058	7.53494e-05	0.00224076	0.987678	0.999921	6.22765e-05	0.00162011	4	ENSG00000230299,ENSG00000182004	NA		NA	AC093162.3	NA	NA	NM_003094.2	6635
PH_hs_0010851	0.995924	0.809432	0.99721	28.9928	89.8265	20.3933	8.92956	26.5289	5.2838	1.47888	-0.301398	1.77338	2.78733	0.811466	3.41853	2.78733	-1.23234	3.41853	1.74956e-23	2.76273e-20	0.637548	0.999921	3.6268e-13	6.81796e-11	1	ENSG00000182197	ENST00000437196,ENST00000378204	ENSP00000407299,ENSP00000367446	8	EXT1	Exostosin-1 (EC 2.4.1.224)(EC 2.4.1.225)(Glucuronosyl-N-acetylglucosaminyl-proteoglycan/N-acetylglucosaminyl-proteoglycan 4-alpha-N-acetylglucosaminyltransferase)(Putative tumor suppressor protein EXT1)(Multiple exostoses protein 1) [Source:UniProtKB/Swiss-Prot;Acc:Q16394]	GO:0001503; GO:0001501; GO:0050509; GO:0050508; GO:0046982; GO:0005515; GO:0042803; GO:0042328; GO:0016758; GO:0005794; GO:0031227; GO:0007498; GO:0005783; GO:0007492; GO:0007369; GO:0000139; GO:0007165; GO:0016020; GO:0016021; GO:0030176; GO:0015014; GO:0006024; GO:0045786	NM_000127	2131
PH_hs_0030187	0.975899	0.174152	0.993585	46.3161	194.964	30.3238	21.9648	63.1289	11.0313	1.48043	-0.704272	2.13323	2.79032	0.613752	4.38699	2.79032	-1.62932	4.38699	6.95951e-16	3.33023e-13	0.0328838	0.989081	0	0	1	ENSG00000100664	ENST00000392715,ENST00000216554	ENSP00000376477,ENSP00000216554	14	EIF5	Eukaryotic translation initiation factor 5 (eIF-5) [Source:UniProtKB/Swiss-Prot;Acc:P55010]	GO:0000166; GO:0003924; GO:0006446; GO:0006413; GO:0005488; GO:0005525; GO:0005737; GO:0005829; GO:0003743	NM_183004,NM_001969	1983
PH_hs_0001496	0.980299	0.314946	0.992821	48.8009	156.202	34.0008	14.8505	48.4036	7.32668	1.48173	-0.5752	2.05	2.79284	0.671193	4.14105	2.79284	-1.48988	4.14105	2.63727e-08	2.35283e-06	0.0807295	0.999921	4.45084e-13	7.90258e-11	1	ENSG00000136478	ENST00000258991	ENSP00000258991	17	TEX2	Testis-expressed sequence 2 protein [Source:UniProtKB/Swiss-Prot;Acc:Q8IWB9]	GO:0016021; GO:0009401; GO:0016020; GO:0007165; GO:0006665; GO:0005351; GO:0003674	NM_018469	55852
PH_hs_0012263	0	3.06922e-16	7.25272e-33	1077.46	3983.13	881.711	52.9718	475.553	43.9345	1.49786	-0.170618	1.70013	2.82423	0.888462	3.2493	2.82423	-1.12554	3.2493	1.06925e-14	3.8374e-12	0.328439	0.999921	3.22651e-18	1.24268e-15	1	ENSG00000170522	ENST00000302274,ENST00000394607	ENSP00000304736,ENSP00000378105	4	ELOVL6	Elongation of very long chain fatty acids protein 6 (hELO2)(Fatty acyl-CoA elongase)(Long-chain fatty-acyl elongase) [Source:UniProtKB/Swiss-Prot;Acc:Q9H5J4]	GO:0005739; GO:0016747; GO:0030497; GO:0005783; GO:0016021; GO:0005789; GO:0016020; GO:0030176	NM_024090,NM_001130721	79071
PH_hs_0001117	1.22407e-07	5.81759e-07	4.11361e-07	1446.26	6048.07	1054.18	251.136	1217.27	179.496	1.49806	-0.238679	1.7725	2.82462	0.847521	3.41646	2.82462	-1.17991	3.41646	0.000148787	0.00380178	0.551888	0.999921	4.13241e-05	0.00115495	1	ENSG00000172893	ENST00000407721,ENST00000355527	ENSP00000384739,ENSP00000347717	11	DHCR7	7-dehydrocholesterol reductase (7-DHC reductase)(EC 1.3.1.21)(Sterol Delta(7)-reductase)(Putative sterol reductase SR-2) [Source:UniProtKB/Swiss-Prot;Acc:Q9UBM7]	GO:0035264; GO:0030324; GO:0055114; GO:0005515; GO:0016491; GO:0042127; GO:0005783; GO:0001568; GO:0030154; GO:0016021; GO:0005789; GO:0005640; GO:0006695; GO:0009791; GO:0047598; GO:0016020	NM_001360	1717
PH_hs_0004818	1.22329e-14	3.65908e-11	1.41092e-11	1213.47	4464.33	1283.7	136.058	664.871	165.636	1.50633	0.156989	1.30894	2.84085	1.11496	2.47759	2.84085	1.11496	2.47759	4.98769e-17	2.81288e-14	0.335697	0.999921	2.08522e-08	1.49672e-06	1	ENSG00000107798	ENST00000425287,ENST00000336233,ENST00000456827,ENST00000371837,ENST00000371829,ENST00000354621	ENSP00000392037,ENSP00000337354,ENSP00000413019,ENSP00000360903,ENSP00000360894,ENSP00000360895	10	LIPA	Lysosomal acid lipase/cholesteryl ester hydrolase Precursor (LAL)(Acid cholesteryl ester hydrolase)(EC 3.1.1.13)(Sterol esterase)(Lipase A)(Cholesteryl esterase) [Source:UniProtKB/Swiss-Prot;Acc:P38571]	GO:0006629; GO:0005764; GO:0004771; GO:0016042; GO:0006487; GO:0016787; GO:0016298	NM_000235,NM_001127605	3988
PH_hs_0015446	0.994365	0.743298	0.994107	34.7975	99.8655	30.4668	6.10715	25.4289	8.23497	1.51002	0.230094	1.2562	2.84815	1.17291	2.38866	2.84815	1.17291	2.38866	0.000120185	0.00322213	0.65694	0.999921	4.19477e-07	2.18612e-05	3	NA	NA		14	NA	NA	NA	NA	NA
PH_hs_0006577	0.989441	0.360295	0.983872	42.0018	146.222	46.959	9.93656	39.0868	9.15937	1.51452	-0.175978	1.6527	2.85703	0.885167	3.14421	2.85703	-1.12973	3.14421	9.13772e-05	0.00260064	0.547382	0.999921	1.80711e-14	4.07659e-12	1	ENSG00000134287	ENST00000256682	ENSP00000256682	12	ARF3	ADP-ribosylation factor 3 [Source:UniProtKB/Swiss-Prot;Acc:P61204]	GO:0005794; GO:0015031; GO:0005622; GO:0016192; GO:0006886; GO:0005525; GO:0007264; GO:0000166; GO:0003924	NM_001659	377
PH_hs_0001142	0.990442	0.681429	0.995721	40.6192	104.105	26.8625	9.73183	36.4997	4.71583	1.51688	-0.397688	1.84444	2.86172	0.759074	3.59115	2.86172	-1.3174	3.59115	2.0828e-06	0.000109998	0.571247	0.999921	8.70447e-05	0.00210494	1	ENSG00000006744	ENST00000427703,ENST00000338034,ENST00000426905,ENST00000424152,ENST00000395962	ENSP00000398137,ENSP00000337445,ENSP00000405223,ENSP00000404830,ENSP00000379291	17	ELAC2	Zinc phosphodiesterase ELAC protein 2 (EC 3.1.26.11)(Ribonuclease Z 2)(RNase Z 2)(tRNase Z 2)(tRNA 3 endonuclease 2)(ElaC homolog protein 2)(Heredity prostate cancer protein 2) [Source:UniProtKB/Swiss-Prot;Acc:Q9BQ52]	GO:0016787; GO:0006355; GO:0005634; GO:0004879; GO:0004519; GO:0005515; GO:0008270; GO:0046872; GO:0008033; GO:0003677	NM_018127	60528
PH_hs_0004341	1.24148e-06	0	4.77588e-12	383.22	1257.16	641.432	35.7271	64.192	58.4504	1.5175	0.823867	0.654788	2.86295	1.77014	1.57438	2.86295	1.77014	1.57438	1.95916e-15	8.59364e-13	2.99846e-06	0.00203235	0.000230325	0.00445719	1	ENSG00000138778	ENST00000394771,ENST00000265148,ENST00000380026	ENSP00000378252,ENSP00000265148,ENSP00000369365	4	CENPE	Centromere-associated protein E (Centromeric protein E)(CENP-E) [Source:UniProtKB/Swiss-Prot;Acc:Q02224]	GO:0048500; GO:0007165; GO:0006412; GO:0006355; GO:0000089; GO:0043515; GO:0008312; GO:0005634; GO:0005525; GO:0000940; GO:0005737; GO:0005524; GO:0005515; GO:0004871; GO:0004812; GO:0003777; GO:0003700; GO:0006418; GO:0006614; GO:0005875; GO:0007018; GO:0007275; GO:0045860; GO:0051301; GO:0051382; GO:0007080; GO:0007079; GO:0007049; GO:0000166; GO:0005819; GO:0005874	NM_001813	1062
PH_hs_0026494	0.94569	0.27905	0.989921	67.9612	160.408	39.133	14.4973	44.2913	8.37635	1.51959	-0.644879	2.18382	2.8671	0.639546	4.54355	2.8671	-1.56361	4.54355	0.00021168	0.00497416	0.000627367	0.11655	0.00439896	0.0394539	1	ENSG00000169895	ENST00000380155	ENSP00000369500	X	SYAP1	Synapse-associated protein 1 [Source:UniProtKB/Swiss-Prot;Acc:Q96A49]	GO:0005794; GO:0005737; GO:0005730; GO:0005634	NM_032796	94056
PH_hs_0035372	0.993812	0.836032	0.985863	36.8181	89.8616	46.0267	3.82646	18.1759	5.14216	1.52886	0.81985	0.69025	2.88557	1.76522	1.61356	2.88557	1.76522	1.61356	1.62384e-10	2.5642e-08	0.600767	0.999921	0.00344628	0.0333253	1	ENSG00000176101	ENST00000322310	ENSP00000313752	9	SSNA1	Sjoegren syndrome nuclear autoantigen 1 (Nuclear autoantigen of 14 kDa) [Source:UniProtKB/Swiss-Prot;Acc:O43805]	GO:0005813; GO:0005634; GO:0042802	NM_003731	8636
PH_hs_0024816	0.995285	0.807462	0.994522	31.7818	91.3381	29.6746	7.41164	24.2148	7.4482	1.53004	0.306778	1.22778	2.88793	1.23694	2.34207	2.88793	1.23694	2.34207	2.83264e-12	6.21252e-10	0.705772	0.999921	0.000442634	0.00749157	1	ENSG00000158467	ENST00000325006,ENST00000446212,ENST00000446544,ENST00000421156,ENST00000440746	ENSP00000315931,ENSP00000405267,ENSP00000413639,ENSP00000389947,ENSP00000396438	7	AHCYL2	Putative adenosylhomocysteinase 3 (AdoHcyase 3)(EC 3.3.1.1)(S-adenosyl-L-homocysteine hydrolase 3)(S-adenosylhomocysteine hydrolase-like protein 2) [Source:UniProtKB/Swiss-Prot;Acc:Q96HN2]	GO:0006730; GO:0008152; GO:0004013; GO:0016787; GO:0005488	NM_015328,NM_001130720,NM_001130723,NM_001130722	23382
PH_hs_0027284	0.0154403	1.52038e-07	0.0642331	242.685	866.307	216.9	31.5938	140.15	20.5532	1.5444	-0.0118101	1.54613	2.91682	0.991847	2.92033	2.91682	-1.00822	2.92033	2.6597e-09	2.93701e-07	0.956387	0.999921	4.84136e-09	3.98176e-07	4	ENSG00000112818,ENSG00000223780,ENSG00000224537,ENSG00000228871	NA		NA	MEP1A	NA	NA	NM_005588.2	4224
PH_hs_0033255	4.05319e-11	1.43471e-12	5.2941e-08	570.193	2062.63	457.714	54.6102	274.951	39.606	1.54821	-0.189434	1.74981	2.92454	0.87695	3.36315	2.92454	-1.14032	3.36315	5.11794e-23	7.34704e-20	0.0722338	0.999921	4.14695e-28	5.95313e-25	1	ENSG00000001630	ENST00000003100,ENST00000422722	ENSP00000003100,ENSP00000407523	7	CYP51A1	Leucine-rich repeat and death domain-containing protein LOC401387 [Source:UniProtKB/Swiss-Prot;Acc:A4D1F6]	GO:0005789; GO:0004497; GO:0005506; GO:0008398; GO:0009055; GO:0020037; GO:0046872; GO:0006508; GO:0006695; GO:0004252; GO:0005515; GO:0016743; GO:0007165; GO:0006520; GO:0055114; GO:0005783; GO:0005792; GO:0016597; GO:0016020; GO:0016021	NM_000786,NM_001146152	1595
PH_hs_0024778	0.950051	0.00851752	0.878538	68.1523	223.294	90.8052	10.7794	21.0499	8.61664	1.54933	0.435746	1.05476	2.92681	1.35261	2.07737	2.92681	1.35261	2.07737	2.48638e-05	0.000876393	0.403213	0.999921	1.13155e-06	5.34981e-05	4	ENSG00000168496,ENSG00000215873	NA		NA	FEN1	NA	NA	NM_004111.4	2237
PH_hs_0004988	0.97722	0.0275792	0.961806	54.0392	204.264	63.221	10.4489	20.7909	10.0022	1.55005	0.174979	1.37592	2.92828	1.12895	2.59533	2.92828	1.12895	2.59533	6.79567e-06	0.00030748	0.805214	0.999921	2.33591e-06	9.99632e-05	1	ENSG00000113368	ENST00000261366	ENSP00000261366	5	LMNB1	Lamin-B1 [Source:UniProtKB/Swiss-Prot;Acc:P20700]	GO:0005198; GO:0005634; GO:0005637; GO:0005638; GO:0016020	NM_005573	4001
PH_hs_0003611	0.835802	4.15348e-05	0.698876	95.5903	286.146	119.019	8.73993	21.4124	14.3455	1.55192	0.444997	1.1222	2.93207	1.36131	2.17679	2.93207	1.36131	2.17679	6.65505e-12	1.4012e-09	0.155947	0.999921	7.36784e-08	4.65382e-06	1	ENSG00000166451	ENST00000428963,ENST00000439957,ENST00000305850,ENST00000393335	ENSP00000393991,ENSP00000395235,ENSP00000305608,ENSP00000377007	16	CENPN	Centromere protein N (CENP-N)(Interphase centromere complex protein 32) [Source:UniProtKB/Swiss-Prot;Acc:Q96H22]	GO:0005634; GO:0000777; GO:0000775; GO:0005694	NM_001100624,NM_001100625,NM_018455	55839
PH_hs_0001661	9.15074e-16	1.44072e-12	1.65455e-14	2620.13	9824.88	1943.47	310.133	1388.19	233.229	1.55324	-0.301064	1.83506	2.93476	0.811653	3.56786	2.93476	-1.23205	3.56786	6.04764e-17	3.29304e-14	0.116524	0.999921	7.46063e-14	1.57081e-11	1	ENSG00000169174	ENST00000302118	ENSP00000303208	1	PCSK9	Proprotein convertase subtilisin/kexin type 9 Precursor (EC 3.4.21.-)(Proprotein convertase PC9)(Subtilisin/kexin-like protease PC9)(Neural apoptosis-regulated convertase 1)(NARC-1) [Source:UniProtKB/Swiss-Prot;Acc:Q8NBP7]	GO:0008233; GO:0016808; GO:0004289; GO:0004252; GO:0030182; GO:0042802; GO:0050750; GO:0008202; GO:0006917; GO:0006644; GO:0006641; GO:0006629; GO:0006508; GO:0008203; GO:0001889; GO:0009267; GO:0016540; GO:0001822; GO:0005509; GO:0022008; GO:0005615; GO:0005791; GO:0032869; GO:0051605; GO:0043525; GO:0005576; GO:0043086; GO:0032803; GO:0042157; GO:0042632	NM_174936	255738
PH_hs_0015649	0.995819	0.581897	0.993421	29.1272	118.5	31.9466	9.27393	28.3476	8.79961	1.56197	-0.0898344	1.58234	2.95257	0.939631	2.99456	2.95257	-1.06425	2.99456	2.37205e-06	0.000123204	0.874324	0.999921	1.44613e-20	8.78304e-18	1	ENSG00000119938	ENST00000238994	ENSP00000238994	10	PPP1R3C	Protein phosphatase 1 regulatory subunit 3C (Protein phosphatase 1 regulatory subunit 5)(R5)(Protein targeting to glycogen)(PTG) [Source:UniProtKB/Swiss-Prot;Acc:Q9UQK1]	GO:0005978; GO:0005975; GO:0004722	NM_005398	5507
PH_hs_0030638	0.908076	0.085124	0.989606	70.8406	254.32	38.7106	28.0265	85.8227	10.3338	1.57099	-1.42774	2.81051	2.97108	0.371713	7.0153	2.97108	-2.69025	7.0153	1.45013e-12	3.52292e-10	3.71054e-05	0.0130743	2.01964e-06	8.80998e-05	1	ENSG00000156976	ENST00000443963,ENST00000425053,ENST00000440191,ENST00000323963,ENST00000356531,ENST00000426808	ENSP00000402313,ENSP00000413529,ENSP00000398370,ENSP00000326381,ENSP00000348925,ENSP00000392686	3	EIF4A2	Eukaryotic initiation factor 4A-II (eIF-4A-II)(eIF4A-II)(EC 3.6.1.-)(ATP-dependent RNA helicase eIF4A-2) [Source:UniProtKB/Swiss-Prot;Acc:Q14240]	GO:0005524; GO:0004386; GO:0008026; GO:0003676; GO:0016281; GO:0005829; GO:0016787; GO:0006412; GO:0006446; GO:0003743; GO:0003723; GO:0044419; GO:0000166; GO:0005515	NM_001967,NR_002989,NR_002588,NR_002587,NR_002586	1974
PH_hs_0022328	1.59256e-05	3.25537e-07	0.000181583	532.016	2224.25	453.246	87.2829	420.007	75.0491	1.57127	-0.102599	1.66568	2.97166	0.931353	3.17264	2.97166	-1.07371	3.17264	4.69657e-06	0.000221383	0.73007	0.999921	9.86392e-06	0.000350814	1	ENSG00000060762	ENST00000341756,ENST00000392123,ENST00000360961	ENSP00000340784,ENSP00000375970,ENSP00000354223	6	BRP44L	Brain protein 44-like protein [Source:UniProtKB/Swiss-Prot;Acc:Q9Y5U8]	GO:0008150; GO:0003674; GO:0005575; GO:0005739	NM_016098	51660
PH_hs_0012153	0.400604	0.000254157	0.84249	146.934	685.915	96.1994	30.1898	156.921	15.7455	1.57504	-0.458142	2.04967	2.97943	0.727923	4.14013	2.97943	-1.37377	4.14013	0.000491687	0.00965699	0.230059	0.999921	5.42132e-06	0.000209824	1	ENSG00000132855	ENST00000371129	ENSP00000360170	1	ANGPTL3	Angiopoietin-related protein 3 Precursor (Angiopoietin-like 3)(Angiopoietin-5)(ANG-5) [Source:UniProtKB/Swiss-Prot;Acc:Q9Y5C1]	GO:0008203; GO:0005615; GO:0009395; GO:0010519; GO:0019915; GO:0030335; GO:0042632; GO:0045766; GO:0048844; GO:0050996; GO:0051005; GO:0055090; GO:0055091; GO:0007229; GO:0007165; GO:0043498; GO:0006071; GO:0008083; GO:0005178; GO:0005102; GO:0004857; GO:0006631; GO:0004859; GO:0007160; GO:0005576	NM_014495	27329
PH_hs_0011345	0.993755	0.418025	0.992641	33.702	139.785	34.0732	10.8519	47.5872	8.09996	1.57673	-0.256468	1.78284	2.98293	0.837135	3.44104	2.98293	-1.19455	3.44104	0.000445628	0.00895282	0.728137	0.999921	7.99181e-08	4.97497e-06	1	ENSG00000151553	ENST00000369248,ENST00000392942,ENST00000369250	ENSP00000358251,ENSP00000376672,ENSP00000358253	10	FAM160B1	UPF0518 protein FAM160B1 [Source:UniProtKB/Swiss-Prot;Acc:Q5W0V3]	NA	NM_020940,NM_001135051	57700
PH_hs_0011943	0.987859	0.178174	0.989683	44.2716	171.622	40.6785	9.69391	33.2826	5.08852	1.58566	-0.42015	1.9914	3.00144	0.747347	3.97622	3.00144	-1.33807	3.97622	2.39156e-12	5.4732e-10	0.134138	0.999921	0.0152274	0.0893557	1	ENSG00000100292	ENST00000216117	ENSP00000216117	22	HMOX1	Heme oxygenase 1 (HO-1)(EC 1.14.99.3) [Source:UniProtKB/Swiss-Prot;Acc:P09601]	GO:0032764; GO:0008285; GO:0043305; GO:0001666; GO:0034383; GO:0042167; GO:0005829; GO:0001525; GO:0020037; GO:0007264; GO:0043627; GO:0016599; GO:0005634; GO:0004630; GO:0043433; GO:0005730; GO:0008630; GO:0043392; GO:0031670; GO:0005515; GO:0008217; GO:0006979; GO:0034101; GO:0002246; GO:0001935; GO:0046872; GO:0019899; GO:0016491; GO:0004871; GO:0002686; GO:0006788; GO:0007243; GO:0035094; GO:…	NM_002133	3162
PH_hs_0026388	0.993132	0.680365	0.990513	36.8854	107.286	38.2811	7.66929	26.9796	7.99988	1.58664	0.171362	1.41208	3.00349	1.12612	2.66121	3.00349	1.12612	2.66121	8.78194e-41	6.93378e-37	0.503996	0.999921	5.57205e-23	3.82558e-20	4	ENSG00000214717,ENSG00000169084	NA		NA	ZBED1	NA	NA	NM_004729.3	9189
PH_hs_0033231	0.995186	0.549318	0.978268	31.065	121.605	27.8135	9.25425	35.0814	36.4414	1.58859	-0.31784	1.84356	3.00756	0.80227	3.58894	3.00756	-1.24646	3.58894	5.3078e-15	1.99561e-12	0.74485	0.999921	2.58394e-16	8.00059e-14	1	ENSG00000198783	ENST00000361952	ENSP00000354518	17	ZNF830	Zinc finger protein 830 (Coiled-coil domain-containing protein 16) [Source:UniProtKB/Swiss-Prot;Acc:Q96NB3]	GO:0051301; GO:0005622; GO:0007049; GO:0007067; GO:0001832; GO:0046872; GO:0008270; GO:0003676; GO:0005634; GO:0007275	NM_052857	91603
PH_hs_0035969	0.997148	0.8814	0.994222	25.2846	80.3398	30.0899	7.09504	20.9783	8.37858	1.59044	1.06571	0.531312	3.01142	2.0932	1.44524	3.01142	2.0932	1.44524	1.52293e-06	8.37931e-05	0.33299	0.999921	0.0386682	0.157423	4	ENSG00000234589,ENSG00000177350	NA		NA	AC125807.9	NA	NA	NA	NA
PH_hs_0031183	0.466534	1.12661e-06	0.230123	138.307	492.893	178.251	22.3773	69.2873	18.1681	1.59433	0.383734	1.22141	3.01955	1.30471	2.33175	3.01955	1.30471	2.33175	1.07266e-09	1.40726e-07	0.0727311	0.999921	3.03893e-07	1.63781e-05	1	ENSG00000122952	ENST00000448380,ENST00000373944,ENST00000361148,ENST00000395405,ENST00000318387	ENSP00000387748,ENSP00000363055,ENSP00000354921,ENSP00000378801,ENSP00000322850	10	ZWINT	ZW10 interactor (ZW10-interacting protein 1)(Zwint-1) [Source:UniProtKB/Swiss-Prot;Acc:O95229]	GO:0047485; GO:0000070; GO:0007049; GO:0007051; GO:0007093; GO:0005634; GO:0048015; GO:0051301; GO:0051649; GO:0000777	NM_001005413,NM_007057,NM_032997	11130
PH_hs_0030347	0.990021	0.491582	0.988343	42.4141	128.593	41.5135	7.44231	27.5187	8.58253	1.62479	0.0511941	1.52363	3.08397	1.03612	2.87514	3.08397	1.03612	2.87514	9.85176e-17	5.18564e-14	0.87288	0.999921	0.042535	0.166337	4	ENSG00000197041,ENSG00000186076,ENSG00000171314,ENSG00000226784	NA		NA	AC078819.24-1	NA	NA	NA	NA
PH_hs_0019852	8.1147e-11	1.29022e-29	1.78375e-15	8107.31	30683	6948.49	1246.44	2718.12	863.686	1.63006	-0.0638864	1.69192	3.09525	0.956683	3.23087	3.09525	-1.04528	3.23087	5.35747e-14	1.75305e-11	0.788114	0.999921	2.03671e-14	4.52981e-12	1	ENSG00000118271	ENST00000432547,ENST00000237014	ENSP00000396762,ENSP00000237014	18	TTR	Transthyretin Precursor (Prealbumin)(TBPA)(TTR)(ATTR) [Source:UniProtKB/Swiss-Prot;Acc:P02766]	GO:0005496; GO:0042562; GO:0006590; GO:0006810; GO:0005576; GO:0005615; GO:0019841; GO:0016918; GO:0015349; GO:0005179	NM_000371	7276
PH_hs_0037790	0.00947886	6.22148e-07	0.256312	300.903	1190.05	179.2	59.2905	216.448	33.2161	1.65091	-0.240906	1.93589	3.14032	0.846214	3.82613	3.14032	-1.18173	3.82613	5.23439e-07	3.37373e-05	0.383323	0.999921	5.00332e-10	5.14365e-08	2	ENSG00000112972	ENST00000325110,ENST00000433297	ENSP00000322706,ENSP00000399402	5	HMGCS1	Hydroxymethylglutaryl-CoA synthase, cytoplasmic (HMG-CoA synthase)(EC 2.3.3.10)(3-hydroxy-3-methylglutaryl coenzyme A synthase) [Source:UniProtKB/Swiss-Prot;Acc:Q01581]	GO:0005737; GO:0006695; GO:0003824; GO:0004421; GO:0016740; GO:0008152; GO:0008299; GO:0005829; GO:0005625	NM_001098272,NM_002130	3157
PH_hs_0006102	0.993286	0.673153	0.992773	37.7847	109.869	34.188	4.46386	20.2714	7.12649	1.65157	0.397704	1.23607	3.14175	1.31741	2.35557	3.14175	1.31741	2.35557	1.41561e-08	1.33856e-06	0.851339	0.999921	0.000541435	0.00879009	1	ENSG00000142677	ENST00000270800	ENSP00000270800	1	IL22RA1	Interleukin-22 receptor subunit alpha-1 Precursor (IL-22R-alpha-1)(Cytokine receptor family 2 member 9)(CRF2-9) [Source:UniProtKB/Swiss-Prot;Acc:Q8N6P7]	GO:0016020; GO:0016021; GO:0004896; GO:0005199; GO:0004872	NM_021258	58985
PH_hs_0033782	0.98928	0.468273	0.99426	43.304	131.576	30.0653	7.8444	35.2929	8.20965	1.68305	-0.299486	1.98293	3.21106	0.812542	3.95294	3.21106	-1.23071	3.95294	4.75421e-11	8.24986e-09	0.54862	0.999921	2.09125e-13	4.07691e-11	4	ENSG00000224438,ENSG00000184423,ENSG00000214914,ENSG00000237887,ENSG00000115306	NA		NA	AC005841.3-1	NA	NA	NA	NA
PH_hs_0014396	0.984662	0.0137893	0.950281	47.7601	209.071	68.1195	10.0216	14.2086	11.8011	1.6838	0.518708	1.14746	3.21274	1.43267	2.21523	3.21274	1.43267	2.21523	7.95275e-05	0.00234488	0.454023	0.999921	6.06938e-05	0.00158154	4	ENSG00000226650,ENSG00000090889	NA		NA	KIF4B	NA	NA	NA	NA
PH_hs_0010296	0.000172553	0	3.34619e-05	326.247	1221.44	463.287	36.8456	53.3998	67.1979	1.69735	0.540743	1.11802	3.24304	1.45472	2.17049	3.24304	1.45472	2.17049	3.55434e-12	7.68858e-10	0.0334978	0.998464	8.20366e-06	0.000297119	1	ENSG00000135451	ENST00000257909	ENSP00000257909	12	TROAP	Trophinin-associated protein (Tastin)(Trophinin-assisting protein) [Source:UniProtKB/Swiss-Prot;Acc:Q12815]	GO:0005515; GO:0007155; GO:0005737	NM_005480,NM_001100620	10024
PH_hs_0035327	0.981428	0.223314	0.992792	51.5735	176.234	34.4078	8.53555	53.9356	6.4207	1.72522	-0.502257	2.24363	3.3063	0.706001	4.73589	3.3063	-1.41643	4.73589	4.57023e-10	6.56077e-08	0.0172205	0.71749	6.38572e-15	1.55134e-12	5	NA	NA		NA	NA	NA	NA	NM_005003.2	4706
PH_hs_0029804	0.969431	0.0399306	0.994821	46.5747	377.661	28.3594	26.3645	138.596	8.42329	1.73969	-1.20951	2.9427	3.33964	0.432414	7.68848	3.33964	-2.3126	7.68848	3.71073e-10	5.45782e-08	0.125238	0.999921	4.62818e-24	3.8465e-21	4	ENSG00000104818,ENSG00000204748	NA		NA	CGB2	NA	NA	NA	NA
PH_hs_0022775	5.02624e-09	0	1.81703e-22	999.812	4064.04	1461.07	145.92	252.572	128.843	1.74143	0.662856	1.09014	3.34368	1.58321	2.12894	3.34368	1.58321	2.12894	3.67752e-11	6.67491e-09	0.00243009	0.261045	2.87224e-11	3.77963e-09	1	ENSG00000167900	ENST00000405273,ENST00000301634	ENSP00000384981,ENSP00000301634	17	TK1	Thymidine kinase, cytosolic (EC 2.7.1.21) [Source:UniProtKB/Swiss-Prot;Acc:P04183]	GO:0006260; GO:0006139; GO:0005737; GO:0005829; GO:0000166; GO:0004797; GO:0005524; GO:0016301; GO:0016740; GO:0019206	NM_003258	7083
PH_hs_0005675	0.990439	0.331132	0.98112	41.0939	150.513	49.0208	8.86975	39.6509	10.8973	1.77358	0.293098	1.42021	3.41901	1.22527	2.67624	3.41901	1.22527	2.67624	5.43978e-14	1.75305e-11	0.445428	0.999921	0.0327756	0.143618	1	ENSG00000186654	ENST00000431834,ENST00000396139,ENST00000006251,ENST00000352766,ENST00000455389,ENST00000389773,ENST00000432916,ENST00000336985,ENST00000418332,ENST00000361473,ENST00000404016,ENST00000403581,ENST00000396141	ENSP00000407637,ENSP00000379443,ENSP00000006251,ENSP00000262731,ENSP00000405404,ENSP00000374423,ENSP00000392026,ENSP00000337464,ENSP00000415112,ENSP00000354732,ENSP00000385117,ENSP00000384848,ENSP00000379445	22	PRR5	Protor-1 (Protein observed with Rictor-1)(Proline-rich protein 5) [Source:UniProtKB/Swiss-Prot;Acc:P85299]	GO:0003677; GO:0045786; GO:0006355; GO:0004879; GO:0005634; GO:0007165; GO:0005622; GO:0019885; GO:0005096; GO:0016020	NM_001017529,NM_001017530,NM_181333,NM_015366,NM_001017528,NM_181334	23779,553158,55615
PH_hs_0030902	0.987986	0.330653	0.992639	44.3939	152.709	34.5917	9.15995	45.8644	6.84011	1.78144	-0.475006	2.28201	3.4377	0.719464	4.86356	3.4377	-1.38992	4.86356	1.22142e-11	2.50487e-09	0.0809573	0.999921	5.1455e-16	1.47732e-13	1	ENSG00000131238	ENST00000372775,ENST00000449045,ENST00000372783,ENST00000372776,ENST00000433473	ENSP00000361861,ENSP00000392293,ENSP00000361869,ENSP00000361862,ENSP00000394863	1	PPT1	Palmitoyl-protein thioesterase 1 Precursor (PPT-1)(EC 3.1.2.22)(Palmitoyl-protein hydrolase 1) [Source:UniProtKB/Swiss-Prot;Acc:P50897]	GO:0048549; GO:0048260; GO:0051186; GO:0051181; GO:0007420; GO:0006464; GO:0007601; GO:0007399; GO:0007042; GO:0005624; GO:0008474; GO:0045121; GO:0030424; GO:0008021; GO:0005829; GO:0016787; GO:0002084; GO:0006309; GO:0005764; GO:0005634; GO:0005576; GO:0016290; GO:0043524; GO:0016042; GO:0050896; GO:0030308; GO:0050803; GO:0048666; GO:0015031; GO:0030163; GO:0030149; GO:0031579; GO:0005794	NM_000310,NM_001142604	5538
PH_hs_0025573	0.983071	0.112369	0.989386	48.4887	204.073	40.5074	11.5341	52.8925	7.12028	1.80709	0.0387652	1.63374	3.49936	1.02723	3.10317	3.49936	1.02723	3.10317	1.38211e-15	6.2357e-13	0.9449	0.999921	1.1434e-07	6.78778e-06	1	ENSG00000128266	ENST00000248996	ENSP00000248996	22	GNAZ	Guanine nucleotide-binding protein G(z) subunit alpha (G(x) alpha chain)(Gz-alpha) [Source:UniProtKB/Swiss-Prot;Acc:P19086]	GO:0007186; GO:0000166; GO:0007165; GO:0003924; GO:0004871; GO:0005525; GO:0005783; GO:0019001; GO:0005057; GO:0005886; GO:0005635; GO:0005737; GO:0007264	NM_002073	2781
PH_hs_0001131	0.990494	0.692704	0.991559	42.2401	105.275	37.055	6.08435	28.5416	6.13864	1.81656	0.0242042	1.68287	3.5224	1.01692	3.21065	3.5224	1.01692	3.21065	0.00014422	0.00370909	0.971833	0.999921	3.79043e-06	0.000153081	4	ENSG00000233002,ENSG00000124422	NA		NA	AC005324.6	NA	NA	NM_015276.1	23326
PH_hs_0004485	3.01311e-07	3.75902e-29	8.18641e-08	487.588	2001.71	461.846	59.1031	164.646	42.0924	1.82198	0.0596031	1.77949	3.53566	1.04218	3.43305	3.53566	1.04218	3.43305	1.21835e-21	1.37421e-18	0.73	0.999921	4.33544e-31	8.55761e-28	1	ENSG00000113889	ENST00000432028,ENST00000447445,ENST00000287611,ENST00000265023	ENSP00000393745,ENSP00000396025,ENSP00000287611,ENSP00000265023	3	KNG1	Kininogen-1 Precursor (High molecular weight kininogen)(HMWK)(Williams-Fitzgerald-Flaujeac factor)(Fitzgerald factor)(Alpha-2-thiol proteinase inhibitor) [Contains Kininogen-1 heavy chain;T-kinin(Ile-Ser-Bradykinin);Bradykinin(Kallidin I);Lysyl-bradykinin(Kallidin II);Kininogen-1 light chain;Low molecular weight growth-promoting factor] [Source:UniProtKB/Swiss-Prot;Acc:P01042]	GO:0006939; GO:0008270; GO:0008201; GO:0005102; GO:0004869; GO:0005813; GO:0006954; GO:0007162; GO:0007204; GO:0005634; GO:0005737; GO:0043065; GO:0042311; GO:0030195; GO:0030147; GO:0030146; GO:0005576	NM_000893,NM_001102416	3827
PH_hs_0011876	0.0108559	5.46435e-16	0.136171	241.606	959.505	197.202	25.766	98.0081	22.2318	1.82202	-0.151669	1.99549	3.53576	0.900209	3.98752	3.53576	-1.11085	3.98752	5.75934e-22	6.99583e-19	0.44603	0.999921	5.29887e-20	3.09905e-17	1	ENSG00000106333	ENST00000223061	ENSP00000223061	7	PCOLCE	Procollagen C-endopeptidase enhancer 1 Precursor (Procollagen COOH-terminal proteinase enhancer 1)(Procollagen C-proteinase enhancer 1)(PCPE-1)(Type I procollagen COOH-terminal proteinase enhancer)(Type 1 procollagen C-proteinase enhancer protein) [Source:UniProtKB/Swiss-Prot;Acc:Q15113]	GO:0005515; GO:0005576; GO:0007275	NM_002593	5118
PH_hs_0033292	0.000300845	2.93136e-07	0.000708575	616.097	3131.53	440.838	134.868	600.323	82.2855	1.82823	-0.0515877	1.92336	3.55102	0.964874	3.79305	3.55102	-1.0364	3.79305	0.000186904	0.00448541	0.906921	0.999921	6.67219e-05	0.0017104	1	ENSG00000118271	ENST00000432547,ENST00000237014	ENSP00000396762,ENSP00000237014	18	TTR	Transthyretin Precursor (Prealbumin)(TBPA)(TTR)(ATTR) [Source:UniProtKB/Swiss-Prot;Acc:P02766]	GO:0005496; GO:0042562; GO:0006590; GO:0006810; GO:0005576; GO:0005615; GO:0019841; GO:0016918; GO:0015349; GO:0005179	NM_000371	7276
PH_hs_0018467	2.19147e-06	2.27282e-09	2.6987e-11	5316.85	26618.4	3655.94	1127.8	4518.16	533.721	1.84129	-0.224477	2.18629	3.58329	0.855905	4.55134	3.58329	-1.16835	4.55134	7.76618e-06	0.000339711	0.534628	0.999921	9.478e-10	9.29609e-08	1	ENSG00000163586	ENST00000393750,ENST00000295834	ENSP00000377351,ENSP00000295834	2	FABP1	Fatty acid-binding protein, liver (L-FABP) [Source:UniProtKB/Swiss-Prot;Acc:P07148]	GO:0005488; GO:0005215; GO:0008289; GO:0006810; GO:0005634; GO:0005737; GO:0003682; GO:0009887	NM_001443	2168
PH_hs_0014425	2.62747e-06	1.23248e-11	5.99348e-09	475.206	2143.68	689.464	63.9006	300.072	85.1728	1.85271	0.623073	1.21368	3.61178	1.54015	2.31928	3.61178	1.54015	2.31928	2.75346e-13	7.62806e-11	0.00416233	0.335711	5.28604e-10	5.35077e-08	1	ENSG00000137804	ENST00000432717,ENST00000450318,ENST00000450592,ENST00000414849,ENST00000260359,ENST00000443916	ENSP00000415264,ENSP00000401351,ENSP00000401014,ENSP00000400746,ENSP00000260359,ENSP00000388700	15	NUSAP1	Nucleolar and spindle-associated protein 1 (NuSAP) [Source:UniProtKB/Swiss-Prot;Acc:Q9BXS6]	GO:0005874; GO:0005737; GO:0005634; GO:0051301; GO:0045840; GO:0040001; GO:0000281; GO:0007076; GO:0007049; GO:0003677	NM_016359,NM_018454,NM_001129897	51203
PH_hs_0033277	0.986224	0.190692	0.988635	44.4706	184.353	40.5452	12.6039	55.047	9.73112	1.86609	-0.0883915	1.9476	3.64544	0.940571	3.85731	3.64544	-1.06318	3.85731	1.58922e-13	4.48131e-11	0.828712	0.999921	6.99328e-19	3.34639e-16	1	ENSG00000115944	ENST00000378669,ENST00000234301,ENST00000407053	ENSP00000367938,ENSP00000234301,ENSP00000385456	2	COX7A2L	Cytochrome c oxidase subunit 7A-related protein, mitochondrial Precursor (Cytochrome c oxidase subunit VIIa-related protein)(COX7a-related protein)(EB1) [Source:UniProtKB/Swiss-Prot;Acc:O14548]	GO:0005739; GO:0016020; GO:0004129; GO:0005746; GO:0009055	NM_004718	9167
PH_hs_0004101	0.0547384	1.4013e-44	0.000182052	209.857	882.82	338.442	26.5057	41.9946	32.6962	1.88233	0.742332	1.11596	3.68669	1.67288	2.16739	3.68669	1.67288	2.16739	1.64691e-12	3.94037e-10	0.00688655	0.451226	7.13212e-10	7.12806e-08	1	ENSG00000142945	ENST00000372217,ENST00000421978,ENST00000372224,ENST00000372222,ENST00000372218	ENSP00000361291,ENSP00000396108,ENSP00000361298,ENSP00000361296,ENSP00000361292	1	KIF2C	Kinesin-like protein KIF2C (Mitotic centromere-associated kinesin)(MCAK)(Kinesin-like protein 6) [Source:UniProtKB/Swiss-Prot;Acc:Q99661]	GO:0005871; GO:0005524; GO:0005874; GO:0000166; GO:0003777; GO:0005737; GO:0005634; GO:0007018; GO:0005875; GO:0008283; GO:0007067; GO:0005515; GO:0030951; GO:0019237; GO:0000775	NM_006845	11004
PH_hs_0020362	0.415383	2.79302e-06	0.412355	143.527	631.684	153.304	16.0127	105.61	13.4388	1.88876	0.271046	1.63531	3.70317	1.20668	3.10654	3.70317	1.20668	3.10654	2.25682e-12	5.24081e-10	0.183915	0.999921	1.23444e-09	1.17428e-07	1	ENSG00000146670	ENST00000275517	ENSP00000275517	11	CDCA5	Sororin (Cell division cycle-associated protein 5)(p35) [Source:UniProtKB/Swiss-Prot;Acc:Q96FF9]	GO:0003682; GO:0005634; GO:0007067; GO:0008278; GO:0005737; GO:0051301; GO:0007080; GO:0007076; GO:0005515; GO:0000082; GO:0007049	NM_080668	113130
PH_hs_0024259	0.966252	0.0620285	0.978635	58.3818	308.302	50.1452	14.9407	112.388	13.1274	1.88909	-0.191109	2.09361	3.70401	0.875932	4.26814	3.70401	-1.14164	4.26814	6.28001e-06	0.000288278	0.553255	0.999921	0.0158315	0.0916403	1	ENSG00000113048	ENST00000457646,ENST00000431255,ENST00000261413	ENSP00000396838,ENSP00000403022,ENSP00000261413	5	MRPS27	28S ribosomal protein S27, mitochondrial (S27mt)(MRP-S27) [Source:UniProtKB/Swiss-Prot;Acc:Q92552]	GO:0005739; GO:0005840	NM_015084	23107
PH_hs_0023142	3.14177e-06	2.11638e-31	5.22927e-08	392.427	1701.6	552.585	41.813	131.355	63.1986	1.90257	0.560421	1.31782	3.73879	1.4747	2.49289	3.73879	1.4747	2.49289	2.91213e-32	1.14964e-28	0.00120959	0.169033	3.28704e-23	2.35935e-20	1	ENSG00000171848	ENST00000360566,ENST00000304567	ENSP00000353770,ENSP00000302955	2	RRM2	Ribonucleoside-diphosphate reductase subunit M2 (EC 1.17.4.1)(Ribonucleotide reductase small subunit)(Ribonucleotide reductase small chain) [Source:UniProtKB/Swiss-Prot;Acc:P31350]	GO:0016491; GO:0009186; GO:0009263; GO:0051259; GO:0004748; GO:0046914; GO:0055114; GO:0005737; GO:0005506; GO:0005515; GO:0006260; GO:0005829	NM_001034	6241
PH_hs_0033264	0.993056	0.427509	0.983332	38.3429	134.447	47.8254	4.14425	14.5905	8.50778	1.93601	0.863222	1.02427	3.82646	1.8191	2.03393	3.82646	1.8191	2.03393	9.11491e-15	3.34729e-12	0.0352723	0.999921	0.0780945	0.231977	1	ENSG00000157514	ENST00000372382,ENST00000372390,ENST00000372384,ENST00000394928,ENST00000372383,ENST00000372397,ENST00000315660,ENST00000288274	ENSP00000361457,ENSP00000361466,ENSP00000361459,ENSP00000378386,ENSP00000361458,ENSP00000361474,ENSP00000314655,ENSP00000288274	X	TSC22D3	TSC22 domain family protein 3 (Glucocorticoid-induced leucine zipper protein)(Delta sleep-inducing peptide immunoreactor)(DSIP-immunoreactive peptide)(Protein DIP)(hDIP)(TSC-22-like protein)(TSC-22R) [Source:UniProtKB/Swiss-Prot;Acc:Q99576]	GO:0003700; GO:0006355	NM_001015881,NM_198057,NM_004089	1831
PH_hs_0001837	0.994019	0.240508	0.99529	34.5848	179.235	27.4086	8.36278	64.7442	7.28961	1.95809	-0.530929	2.45656	3.88548	0.692109	5.48905	3.88548	-1.44486	5.48905	3.99488e-08	3.32017e-06	0.219012	0.999921	9.54481e-24	7.53611e-21	1	ENSG00000117143	ENST00000367926,ENST00000271469,ENST00000367925,ENST00000414807,ENST00000367924	ENSP00000356903,ENSP00000271469,ENSP00000356902,ENSP00000388976,ENSP00000356901	1	UAP1	UDP-N-acetylhexosamine pyrophosphorylase (Antigen X)(AGX)(Sperm-associated antigen 2) [Includes UDP-N-acetylgalactosamine pyrophosphorylase(EC 2.7.7.-)(AGX-1);UDP-N-acetylglucosamine pyrophosphorylase(EC 2.7.7.23)(AGX-2)] [Source:UniProtKB/Swiss-Prot;Acc:Q16222]	GO:0008152; GO:0006048; GO:0016740; GO:0003977; GO:0016779; GO:0005737	NM_003115	6675
PH_hs_0004587	0.994262	0.528893	0.993213	33.9324	123.861	32.0467	8.49597	39.9411	9.59174	1.9823	0.228021	1.76194	3.95122	1.17123	3.39154	3.95122	1.17123	3.39154	1.28575e-13	3.69149e-11	0.443336	0.999921	1.87513e-08	1.37084e-06	1	ENSG00000165030	ENST00000297689,ENST00000375724	ENSP00000297689,ENSP00000364876	9	NFIL3	Nuclear factor interleukin-3-regulated protein (E4 promoter binding-protein 4)(Interleukin-3 promoter transcriptional activator)(Transcriptional activator NF-IL3A)(Interleukin-3 binding-protein 1) [Source:UniProtKB/Swiss-Prot;Acc:Q16649]	GO:0006355; GO:0048511; GO:0006955; GO:0005634; GO:0006350; GO:0006366; GO:0043565; GO:0003714; GO:0003700; GO:0046983	NM_005384	4783
PH_hs_0004394	0.00811013	1.0147e-05	0.000778002	387.868	2877.95	424.15	97.9462	644.456	77.1747	2.04038	0.109874	1.89035	4.11353	1.07913	3.70726	4.11353	1.07913	3.70726	0.000173687	0.00425224	0.789675	0.999921	0.00010018	0.00235408	1	ENSG00000230259	ENST00000425420	NA	19	CEBPA	pseudogene	NA	NM_004364	NA
PH_hs_0027702	0.754466	0.0280157	0.937806	53.1503	385.823	72.3161	111.615	130.728	13.7933	2.04798	-0.123124	2.11819	4.13526	0.918197	4.34148	4.13526	-1.08909	4.34148	2.42722e-09	2.73773e-07	0.337048	0.999921	0.00237806	0.0257911	1	ENSG00000186298	ENST00000335007,ENST00000340766	ENSP00000335084,ENSP00000341779	12	PPP1CC	Serine/threonine-protein phosphatase PP1-gamma catalytic subunit (PP-1G)(EC 3.1.3.16)(Protein phosphatase 1C catalytic subunit) [Source:UniProtKB/Swiss-Prot;Acc:P36873]	GO:0004722; GO:0005975; GO:0005977; GO:0046872; GO:0042802; GO:0030145; GO:0016787; GO:0005506; GO:0019901; GO:0006470; GO:0007049; GO:0051301; GO:0005634; GO:0005737; GO:0005739; GO:0005741; GO:0045202; GO:0043234	NM_002710	5501
PH_hs_0004593	0.987544	0.215941	0.987107	44.0998	177.625	42.3201	10.6932	53.6351	10.549	2.13321	0.170161	1.87976	4.38692	1.12518	3.68015	4.38692	1.12518	3.68015	3.22559e-18	2.1223e-15	0.705146	0.999921	6.48825e-14	1.40351e-11	1	ENSG00000198176	ENST00000375370	ENSP00000364519	13	TFDP1	Transcription factor Dp-1 (E2F dimerization partner 1)(DRTF1-polypeptide 1)(DRTF1) [Source:UniProtKB/Swiss-Prot;Acc:Q14186]	GO:0005634; GO:0003700; GO:0006355; GO:0006357; GO:0006350; GO:0003713; GO:0005654; GO:0007049; GO:0008283; GO:0005667	NM_007111	7027
PH_hs_0000560	0.918542	0.032104	0.890488	78.2083	298.605	84.1836	10.865	85.8341	19.1387	2.25447	0.269422	1.98394	4.7716	1.20533	3.95572	4.7716	1.20533	3.95572	0.000272154	0.00602747	0.662357	0.999921	0.00199879	0.0226258	1	ENSG00000106052	ENST00000457186,ENST00000396319,ENST00000433216,ENST00000265393	ENSP00000412575,ENSP00000379612,ENSP00000391907,ENSP00000265393	7	TAX1BP1	Tax1-binding protein 1 (TRAF6-binding protein) [Source:UniProtKB/Swiss-Prot;Acc:Q86VP1]	GO:0005622; GO:0006916; GO:0006915; GO:0042802; GO:0008270	NM_001079864,NM_006024	8887
PH_hs_0000216	0.996614	0.0571038	0.996038	26.0071	233.936	23.927	9.72893	57.9909	9.05889	2.29013	0.350453	1.7583	4.89099	1.27496	3.38299	4.89099	1.27496	3.38299	3.2056e-07	2.19132e-05	0.741234	0.999921	2.05413e-05	0.000642312	1	ENSG00000115163	ENST00000335756,ENST00000233505	ENSP00000336868,ENSP00000233505	2	CENPA	Histone H3-like centromeric protein A (Centromere protein A)(CENP-A)(Centromere autoantigen A) [Source:UniProtKB/Swiss-Prot;Acc:P49450]	GO:0000786; GO:0005634; GO:0003682; GO:0005515; GO:0016986; GO:0006334; GO:0006352; GO:0000775; GO:0044419; GO:0000777; GO:0005694; GO:0003677	NM_001042426,NM_001809	1058
PH_hs_0027480	0.981093	0.0794118	0.995132	46.646	246.023	28.0302	16.7101	76.7612	7.01272	2.30553	-0.578331	2.82314	4.9435	0.669738	7.077	4.9435	-1.49312	7.077	0.00043168	0.00871696	0.286909	0.999921	0	0	4	ENSG00000184227,ENSG00000119673	NA		NA	ACOT1	NA	NA	NA	NA
PH_hs_0011508	0.763384	1.93774e-23	0.259593	104.593	630.489	176.014	15.2177	37.5862	25.9003	2.33592	0.662953	1.63422	5.04874	1.58332	3.1042	5.04874	1.58332	3.1042	1.70894e-22	2.24883e-19	0.0657902	0.999921	4.28194e-11	5.45291e-09	1	ENSG00000157456	ENST00000288207	ENSP00000288207	15	CCNB2	G2/mitotic-specific cyclin-B2 [Source:UniProtKB/Swiss-Prot;Acc:O95067]	GO:0015630; GO:0005829; GO:0005634; GO:0005624; GO:0005515; GO:0051301; GO:0048538; GO:0043029; GO:0040007; GO:0007049; GO:0001701; GO:0007067	NM_004701	9133
PH_hs_0009437	0.291057	4.83796e-07	0.0578333	157.237	1033.5	225.476	13.7648	181.763	28.4121	2.37442	0.646486	1.7046	5.18528	1.56535	3.25939	5.18528	1.56535	3.25939	3.22669e-21	2.99722e-18	0.00253595	0.2652	5.03441e-09	4.11622e-07	1	ENSG00000131747	ENST00000348049,ENST00000423485,ENST00000446047,ENST00000269577,ENST00000357601	ENSP00000342944,ENSP00000411532,ENSP00000410413,ENSP00000269577,ENSP00000350217	17	TOP2A	DNA topoisomerase 2-alpha (EC 5.99.1.3)(DNA topoisomerase II, alpha isozyme) [Source:UniProtKB/Swiss-Prot;Acc:P11388]	GO:0019035; GO:0005694; GO:0005654; GO:0005634; GO:0048015; GO:0045870; GO:0005737; GO:0005814; GO:0009330; GO:0003918; GO:0005524; GO:0003677; GO:0043065; GO:0030263; GO:0008144; GO:0008094; GO:0008022; GO:0006265; GO:0005080; GO:0003682; GO:0042803; GO:0042826; GO:0007059; GO:0006974; GO:0006281; GO:0006266; GO:0006260; GO:0046982; GO:0043130; GO:0000166	NM_001067	7153
	BH P-value	<0.01
	Fold regulation	>1.5

## Sheet: EO regulations
	P-value (Detected)			Normalized Intensity			Error			log2 (Ratio)			Ratio			Fold regulation			P-values						Annotation
ID	C	E	O	C	E	O	C	E	O	E/C	O/C	E/O	E/C	O/C	E/O	E/C	O/C	E/O	E/C	BH E/C	O/C	BH O/C	E/O	BH E/O	group	Ensembl_gene	Ensembl_transcript	Ensembl_protein	chr_name	gene_symbol	gene_description	go_term	RefSeq_ID	Gene_ID
PH_hs_0035131	0.987327	0.997998	0.972732	45.2097	27.7948	56.2133	9.17248	6.42091	10.5083	-2.15047	0.077856	-2.18695	0.225239	1.05545	0.219615	-4.43972	1.05545	-4.55343	0.0205045	0.137782	0.65554	0.999921	1.08474e-05	0.00037564	3	NA	NA		17	NA	NA	NA	NA	NA
PH_hs_0013064	0.97881	0.904404	0.944812	50.7159	79.7068	58.1164	13.9162	13.5388	30.0327	0.398035	1.75459	-1.43514	1.31771	3.3743	0.369812	1.31771	3.3743	-2.70408	0.605809	0.83142	0.000221915	0.0556232	5.82904e-05	0.00153155	1	ENSG00000197977	ENST00000354666	ENSP00000346693	6	ELOVL2	Elongation of very long chain fatty acids protein 2 [Source:UniProtKB/Swiss-Prot;Acc:Q9NXB9]	GO:0000038; GO:0030594; GO:0005230; GO:0004890; GO:0006633; GO:0006811; GO:0005783; GO:0045211; GO:0016747; GO:0016021; GO:0016020; GO:0005792; GO:0005789	NM_017770	54898
PH_hs_0031525	1.44382e-21	7.87416e-14	3.42496e-26	4123.36	1790.13	3704.87	419.554	222.648	335.641	-1.23101	-0.0485983	-1.22141	0.426019	0.966875	0.428863	-2.34731	-1.03426	-2.33175	0.000240735	0.00550934	0.8468	0.999921	4.49374e-05	0.00124492	1	ENSG00000188315	ENST00000343010	ENSP00000341139	3	C3orf62	Uncharacterized protein C3orf62 [Source:UniProtKB/Swiss-Prot;Acc:Q6ZUJ4]	NA	NM_198562	375341
PH_hs_0038039	2.10418e-10	3.63925e-16	1.06384e-20	6490.27	3729.45	7038.45	1016.81	445.248	743.681	-0.806173	0.227222	-1.14759	0.571897	1.17058	0.451379	-1.74857	1.17058	-2.21543	0.0217634	0.143254	0.435723	0.999921	7.6367e-06	0.000278502	1	ENSG00000140557	ENST00000268164	ENSP00000268164	15	ST8SIA2	Alpha-2,8-sialyltransferase 8B (EC 2.4.99.-)(ST8Sia II)(Sialyltransferase X)(STX) [Source:UniProtKB/Swiss-Prot;Acc:Q92186]	GO:0016020; GO:0008373; GO:0006486; GO:0006491; GO:0007399; GO:0005975; GO:0009312; GO:0030173; GO:0016021; GO:0005794; GO:0000139	NM_006011	8128
PH_hs_0010306	1.47186e-06	0.000986236	8.0049e-11	454.296	264.336	510.721	56.2757	28.0628	37.0238	-0.731	0.264144	-1.09855	0.602486	1.20092	0.466986	-1.65979	1.20092	-2.14139	0.0267567	0.162506	0.34756	0.999921	3.47612e-07	1.86073e-05	1	ENSG00000163348	ENST00000368457	ENSP00000357442	1	PYGO2	Pygopus homolog 2 [Source:UniProtKB/Swiss-Prot;Acc:Q9BRQ0]	GO:0008270; GO:0046872; GO:0016055; GO:0005634; GO:0005515	NM_138300	90780
PH_hs_0033077	6.26759e-11	0.0129186	5.86483e-06	496.327	225.44	457.794	40.6367	27.5936	56.7662	-1.16723	-0.0526482	-1.07036	0.445276	0.964165	0.476202	-2.2458	-1.03717	-2.09995	8.28212e-07	4.9539e-05	0.834501	0.999921	0.000173673	0.00360851	1	ENSG00000198039	ENST00000395375	ENSP00000378774	7	ZNF273	Zinc finger protein 273 (Zinc finger protein 9)(HZF9) [Source:UniProtKB/Swiss-Prot;Acc:Q14593]	GO:0006355; GO:0003676; GO:0003677; GO:0005634; GO:0005622; GO:0046872; GO:0006350; GO:0008270	NM_021148	10793
PH_hs_0012180	0	0	1.08166e-30	10355.5	6224.89	10700.9	630.138	378.491	920.445	-0.928448	0.115102	-1.06135	0.525423	1.08305	0.479185	-1.90323	1.08305	-2.08688	4.60857e-07	3.03225e-05	0.422785	0.999921	2.21937e-09	1.98e-07	3	NA	NA		17	NA	NA	NA	NA	NA
PH_hs_0000053	0	4.98175e-35	7.22785e-24	1680.36	1096.92	1947.67	81.8054	71.0932	174.919	-0.782551	0.264428	-1.04993	0.581338	1.20116	0.482992	-1.72017	1.20116	-2.07043	8.58639e-05	0.00248329	0.134428	0.999921	7.06943e-07	3.48854e-05	1	ENSG00000005102	ENST00000437984,ENST00000318579,ENST00000393661,ENST00000329168	ENSP00000416436,ENSP00000321684,ENSP00000377271,ENSP00000328678	17	MEOX1	Homeobox protein MOX-1 (Mesenchyme homeobox 1) [Source:UniProtKB/Swiss-Prot;Acc:P50221]	GO:0005634; GO:0003700; GO:0045944; GO:0007275; GO:0006355; GO:0001757; GO:0043565; GO:0030528; GO:0003682	NM_004527,NM_001040002,NM_013999	4222
PH_hs_0004607	1.75171e-06	0.0037593	9.22202e-06	397.98	234.787	458.113	41.3919	21.0435	58.9571	-0.769056	0.265438	-1.0358	0.586801	1.202	0.487745	-1.70415	1.202	-2.05025	0.000636533	0.0117975	0.218528	0.999921	2.04758e-05	0.000641536	3	NA	NA		11	NA	NA	NA	NA	NA
PH_hs_0033580	2.4343e-38	2.55725e-21	1.18492e-32	7055.44	3452.45	5902.98	535.346	351.795	484.405	-1.1489	-0.158057	-1.03109	0.450968	0.896231	0.489341	-2.21745	-1.11578	-2.04356	0.000164642	0.00409583	0.371908	0.999921	7.73488e-05	0.00191745	1	ENSG00000189401	ENST00000338352	ENSP00000339389	X	OTUD6A	OTU domain-containing protein 6A (DUBA-2) [Source:UniProtKB/Swiss-Prot;Acc:Q7L8S5]	NA	NM_207320	139562
PH_hs_0024773	2.25954e-39	1.44004e-07	2.54761e-18	1227.63	592.526	1039.79	74.0028	83.9307	93.8597	-1.21778	-0.153137	-1.02624	0.429943	0.899293	0.490989	-2.32589	-1.11199	-2.0367	1.02681e-06	5.93933e-05	0.478272	0.999921	0.000189646	0.00383444	1	ENSG00000196352	ENST00000367064,ENST00000314754	ENSP00000356031,ENSP00000316333	1	CD55	Complement decay-accelerating factor Precursor (CD55 antigen) [Source:UniProtKB/Swiss-Prot;Acc:P08174]	GO:0045121; GO:0031225; GO:0006958; GO:0007204; GO:0045087; GO:0045730; GO:0005625; GO:0004857; GO:0005886; GO:0005887; GO:0016020	NM_000574,NM_001114752	1604
PH_hs_0017330	0	3.17324e-22	1.29924e-22	3068.8	1726.32	3007.85	172.097	162.576	291.576	-0.975099	0.0275347	-1.0177	0.508705	1.01927	0.493902	-1.96578	1.01927	-2.02469	0.000160598	0.00401903	0.884327	0.999921	4.62306e-05	0.00127404	3	NA	NA		X	NA	NA	NA	NA	NA
PH_hs_0031430	2.03037e-21	1.34187e-11	1.54751e-21	732.099	465.523	804.226	50.0281	37.5227	54.3262	-0.781706	0.213923	-1.01438	0.581678	1.15984	0.495042	-1.71916	1.15984	-2.02003	0.000687865	0.0126157	0.289032	0.999921	2.65329e-06	0.000111728	1	ENSG00000181908	ENST00000316124	ENSP00000325219	11	AP003774.4	cDNA FLJ37045 fis, clone BRACE2012185HCG1652096, isoform CRA_a ; [Source:UniProtKB/TrEMBL;Acc:Q8N9J4]	NA	NA	NA
PH_hs_0040954	4.47874e-12	2.95167e-11	1.67186e-15	1034.8	529.396	971.554	126.1	51.0186	95.5349	-0.9405	0.0342925	-1.01324	0.521052	1.02405	0.495433	-1.91919	1.02405	-2.01844	0.00184466	0.0264329	0.891038	0.999921	0.000112731	0.00256505	2	ENSG00000198369	ENST00000440972,ENST00000356388	ENSP00000406481,ENSP00000348753	2	SPRED2	Sprouty-related, EVH1 domain-containing protein 2 (Spred-2) [Source:UniProtKB/Swiss-Prot;Acc:Q7Z698]	GO:0004957; GO:0009966; GO:0016021; GO:0007186; GO:0007275; GO:0016020; GO:0005886; GO:0005173; GO:0005515; GO:0000188; GO:0005737; GO:0031410	NM_181784,NM_001128210	200734
PH_hs_0011660	0	0	8.51291e-37	3411.63	2302.97	3867.57	164.116	131.149	291.901	-0.765947	0.230341	-1.00013	0.588067	1.17311	0.499954	-1.70049	1.17311	-2.00019	2.83009e-05	0.000980929	0.19072	0.999921	2.83022e-07	1.53581e-05	1	ENSG00000133477	ENST00000333407	ENSP00000330432	22	FAM83F	Protein FAM83F [Source:UniProtKB/Swiss-Prot;Acc:Q8NEG4]	NA	NM_138435	113828
PH_hs_0025458	3.48094e-36	2.60502e-14	1.91024e-16	2253.82	1191.15	2085.95	164.946	137.12	234.47	-1.05304	-0.0483268	-0.9984	0.481953	0.967057	0.500555	-2.07489	-1.03406	-1.99778	9.61148e-05	0.00268628	0.818947	0.999921	0.000287353	0.00533208	1	ENSG00000174844	ENST00000389601,ENST00000438870,ENST00000303500	ENSP00000374252,ENSP00000403878,ENSP00000306773	3	DNAH12L	Ankyrin repeat and SOCS box-containing protein 14 (ASB-14) [Source:UniProtKB/Swiss-Prot;Acc:A6NK59]	GO:0007018; GO:0007242; GO:0000166; GO:0019941; GO:0003777; GO:0005524; GO:0017111; GO:0016887; GO:0005874; GO:0005929; GO:0030286	NM_198564,NM_178504	201625
PH_hs_0025317	4.63587e-06	1.23583e-06	8.37575e-11	628.305	395.159	706.592	104.364	45.4042	76.4613	-0.664279	0.268292	-0.997961	0.631004	1.20438	0.500707	-1.58478	1.20438	-1.99718	0.0641616	0.275315	0.352977	0.999921	3.0467e-05	0.000892586	2	ENSG00000119979	ENST00000361432	ENSP00000354688	10	FAM45A	Protein FAM45A [Source:UniProtKB/Swiss-Prot;Acc:Q8TCE6]	NA	NM_207009,NR_027141	404636
PH_hs_0001127	5.69371e-09	1.6353e-27	1.49829e-16	2725.4	1804.93	3163.48	452.18	151.442	366.908	-0.613248	0.298116	-0.988702	0.653723	1.22954	0.503931	-1.5297	1.22954	-1.9844	0.0853521	0.324457	0.322088	0.999921	0.000150675	0.0032023	1	ENSG00000121380	ENST00000308721,ENST00000396367,ENST00000266434,ENST00000396369,ENST00000298566	ENSP00000309132,ENSP00000379653,ENSP00000266434,ENSP00000379655,ENSP00000298566	12	BCL2L14	Apoptosis facilitator Bcl-2-like protein 14 (Bcl2-L-14)(Apoptosis regulator Bcl-G) [Source:UniProtKB/Swiss-Prot;Acc:Q9BZR8]	GO:0005829; GO:0043229; GO:0005515; GO:0042981; GO:0005737; GO:0012505; GO:0016020	NM_138723,NM_138722,NM_030766	79370
PH_hs_0028687	0.865757	0.820887	0.870792	75.7902	90.9537	77.4679	36.1521	20.827	37.9712	-0.736448	0.310052	-0.984307	0.600215	1.23975	0.505469	-1.66607	1.23975	-1.97836	0.000145656	0.00373992	0.039529	0.999921	5.86105e-07	2.95693e-05	4	ENSG00000181741,ENSG00000137714	NA		NA	RP3-468O1.2	NA	NA	NM_004109.3	2230
PH_hs_0003707	4.50644e-10	2.30196e-17	1.05345e-22	4905.96	3248.68	5558.13	777.913	370.141	554.416	-0.635815	0.227092	-0.984034	0.643577	1.17047	0.505564	-1.55382	1.17047	-1.97799	0.11924	0.389775	0.512353	0.999921	0.000180103	0.00371352	2	ENSG00000182185	ENST00000390683	ENSP00000375101	14	RAD51L1	DNA repair protein RAD51 homolog 2 (R51H2)(RAD51-like protein 1)(Rad51B) [Source:UniProtKB/Swiss-Prot;Acc:O15315]	GO:0006259; GO:0006974; GO:0007131; GO:0017111; GO:0005634; GO:0000166; GO:0003677; GO:0006281; GO:0005524; GO:0008094; GO:0005515	NM_133510,NM_133509,NM_002877	5890
PH_hs_0037586	0.076932	0.547733	0.0490107	200.494	123.345	226.588	25.0467	11.6727	24.7369	-0.725594	0.264089	-0.98183	0.604748	1.20088	0.506337	-1.65358	1.20088	-1.97497	0.00923078	0.0803103	0.336195	0.999921	8.63202e-05	0.00209668	3	NA	NA		8	NA	NA	NA	NA	NA
PH_hs_0001644	2.1779e-30	4.58204e-21	3.58472e-18	4172.87	2436.24	4304.96	352.21	244.664	481.247	-0.940628	0.0784199	-0.977438	0.521006	1.05586	0.507881	-1.91936	1.05586	-1.96897	1.66041e-05	0.000622793	0.690058	0.999921	0.000451031	0.00759299	1	ENSG00000176101	ENST00000322310	ENSP00000313752	9	SSNA1	Sjoegren syndrome nuclear autoantigen 1 (Nuclear autoantigen of 14 kDa) [Source:UniProtKB/Swiss-Prot;Acc:O43805]	GO:0005813; GO:0005634; GO:0042802	NM_003731	8636
PH_hs_0037282	0.957629	0.994532	0.953028	64.8704	40.0236	68.6617	11.0287	4.80141	6.57507	-1.31224	-0.338093	-0.976881	0.402694	0.791086	0.508077	-2.48328	-1.26408	-1.96821	0.0183097	0.127764	0.591632	0.999921	0.000165903	0.00348838	5	NA	NA		NA	NA	NA	NA	NA	NA
PH_hs_0021989	6.75865e-09	2.68891e-09	3.5413e-15	1425.81	814.151	1379.38	224.012	112.596	152.635	-0.822709	0.0686022	-0.969062	0.565379	1.0487	0.510838	-1.76872	1.0487	-1.95757	0.0313242	0.180206	0.819018	0.999921	0.000482825	0.00800871	1	ENSG00000213699	ENST00000416475,ENST00000433694,ENST00000344420,ENST00000429494,ENST00000414029	ENSP00000413413,ENSP00000413954,ENSP00000345528,ENSP00000397623,ENSP00000396256	2	C2orf18	Transmembrane protein C2orf18 Precursor [Source:UniProtKB/Swiss-Prot;Acc:Q8N357]	GO:0005764; GO:0016020; GO:0016021	NM_017877	54978
PH_hs_0012089	1.57074e-06	4.87481e-12	7.8653e-16	2858.06	1770.06	2921.08	582.983	238.745	345.72	-0.623985	0.206814	-0.966836	0.648876	1.15414	0.511627	-1.54113	1.15414	-1.95455	0.086645	0.327013	0.545215	0.999921	0.000237958	0.00456573	3	NA	NA		11	NA	NA	NA	NA	NA
PH_hs_0033691	0	6.84131e-32	1.44089e-23	1387.01	877.137	1467.71	63.2144	54.262	125.843	-0.824931	0.138982	-0.961555	0.564509	1.10113	0.513503	-1.77145	1.10113	-1.94741	1.16074e-05	0.000476084	0.431261	0.999921	2.42859e-06	0.000103369	1	ENSG00000188368	ENST00000341747	ENSP00000342709	19	PRR19	Proline-rich protein 19 [Source:UniProtKB/Swiss-Prot;Acc:A6NJB7]	NA	NM_199285	284338
PH_hs_0030890	7.88412e-22	1.24832e-10	5.74843e-11	779.961	557.524	956.781	55.4541	58.7568	118.326	-0.614483	0.342531	-0.94763	0.653164	1.26798	0.518484	-1.53101	1.26798	-1.9287	0.00275822	0.0349278	0.0354694	0.999921	3.83266e-05	0.00108074	2	ENSG00000204572	ENST00000422553	ENSP00000392685	11	KRTAP5-10	Keratin-associated protein 5-7 (Keratin-associated protein 5.7)(Ultrahigh sulfur keratin-associated protein 5.7)(Keratin-associated protein 5-3)(Keratin-associated protein 5.3) [Source:UniProtKB/Swiss-Prot;Acc:Q6L8G8]	GO:0009055; GO:0046872; GO:0005179; GO:0004994; GO:0016491; GO:0005576; GO:0045095; GO:0008150; GO:0007186; GO:0016021; GO:0030280	NM_001012710	387273
PH_hs_0032737	3.77839e-20	6.93559e-11	4.08715e-11	1163.17	601.127	1033.48	105.883	65.4224	129.79	-1.06818	-0.0830599	-0.946445	0.476921	0.944053	0.518909	-2.09678	-1.05926	-1.92712	2.10393e-06	0.000110744	0.703865	0.999921	0.000331482	0.00598905	1	ENSG00000125900	ENST00000381623,ENST00000381621,ENST00000453770,ENST00000429387	ENSP00000371036,ENSP00000371034,NA,ENSP00000410072	20	SIRPD	Signal-regulatory protein delta Precursor (Protein tyrosine phosphatase non-receptor type substrate 1-like 2) [Source:UniProtKB/Swiss-Prot;Acc:Q9H106]	NA	NM_178460	128646
PH_hs_0036418	0.20572	0.731915	0.17934	168.091	105.417	186.863	12.5207	11.4306	18.3842	-0.613409	0.3177	-0.9463	0.65365	1.24634	0.518962	-1.52987	1.24634	-1.92693	0.0106223	0.0884224	0.112396	0.999921	0.000143524	0.00307556	5	NA	NA		NA	NA	NA	NA	NA	NA
PH_hs_0016190	0	0	7.30674e-31	2033.98	1512.64	2456.88	100.61	88.4048	196.493	-0.60784	0.339779	-0.945908	0.656178	1.26556	0.519103	-1.52398	1.26556	-1.9264	0.0040844	0.0457553	0.015653	0.682146	7.42492e-06	0.000273303	1	ENSG00000105221	ENST00000452077,ENST00000392037,ENST00000392038,ENST00000424901,ENST00000416362,ENST00000358335,ENST00000311278	ENSP00000404083,ENSP00000375891,ENSP00000375892,ENSP00000399532,ENSP00000407999,ENSP00000351095,ENSP00000309428	19	AKT2	RAC-beta serine/threonine-protein kinase (EC 2.7.11.1)(RAC-PK-beta)(Protein kinase Akt-2)(Protein kinase B, beta)(PKB beta) [Source:UniProtKB/Swiss-Prot;Acc:P31751]	GO:0046326; GO:0004674; GO:0004672; GO:0005829; GO:0032000; GO:0010748; GO:0008286; GO:0006468; GO:0006464; GO:0004713; GO:0005524; GO:0000166; GO:0016740; GO:0005515; GO:0045725; GO:0006006	NM_001626	208
PH_hs_0000459	0.938067	0.995554	0.96239	73.7383	37.5436	63.6327	7.03666	4.85462	7.94884	-0.950009	0.030583	-0.93986	0.517629	1.02142	0.521283	-1.93188	1.02142	-1.91834	3.67035e-05	0.00123686	0.940533	0.999921	0.000268287	0.00502552	3	NA	NA		4	NA	NA	NA	NA	NA
PH_hs_0033561	0.0813363	0.492105	0.0382025	198.744	128.397	233.409	24.5565	13.8238	25.7548	-0.634939	0.274578	-0.939581	0.643968	1.20964	0.521384	-1.55287	1.20964	-1.91797	0.0487318	0.235041	0.399813	0.999921	0.000413648	0.00710763	2	ENSG00000140263	ENST00000267814	ENSP00000267814	15	SORD	Sorbitol dehydrogenase (EC 1.1.1.14)(L-iditol 2-dehydrogenase) [Source:UniProtKB/Swiss-Prot;Acc:Q00796]	GO:0005529; GO:0030317; GO:0005488; GO:0005625; GO:0003939; GO:0006281; GO:0046370; GO:0005624; GO:0051160; GO:0008270; GO:0016491; GO:0046872; GO:0005615; GO:0005524; GO:0006006; GO:0006062; GO:0055114; GO:0051287; GO:0003684	NM_003104	6652
PH_hs_0026989	2.85304e-42	2.60172e-24	2.76015e-36	1182.35	778.541	1274.1	66.6846	54.634	78.8796	-0.730713	0.182454	-0.937649	0.602606	1.13481	0.522083	-1.65946	1.13481	-1.9154	0.00189651	0.0270531	0.338854	0.999921	1.00394e-05	0.000352295	1	ENSG00000146910	ENST00000406197,ENST00000321736	ENSP00000384514,ENSP00000317439	7	CNPY1	Protein canopy homolog 1 [Source:UniProtKB/Swiss-Prot;Acc:Q3B7I2]	NA	NM_001103176	285888
PH_hs_0004802	4.64749e-07	4.34821e-06	5.1973e-09	513.081	371.377	647.946	66.6458	42.8928	76.4512	-0.498663	0.373174	-0.935508	0.707762	1.2952	0.522858	-1.4129	1.2952	-1.91256	0.095251	0.345216	0.22363	0.999921	0.000192848	0.00388976	1	ENSG00000207700	ENST00000384967	NA	5	hsa-mir-145	miRNA	NA	NA	NA
[truncated: 834 more rows]
